# Supplementary material for: Global research hotspots, development trends and prospect discoveries of phase separation in cancer: a decade-long informatics investigation
Source: Biomark Res. 2024 Apr 16;12:39. doi: 10.1186/s40364-024-00587-9 (PMC11020673; doi:10.1186/s40364-024-00587-9)
Supplement: Supplementary file 2 — Additional file 2. List of the Title, Author Information, Document Type, PMID, DOI, and WOS Accession Number of All the 1073 Analyzed Documents. [file 40364_2024_587_MOESM2_ESM.xlsx]

## Sheet: Sheet 1
Number	Title	Author Information	Type	PMID	DOI	Accession Number
1	LIQUID PHASE CONDENSATION IN CELL PHYSIOLOGY AND DISEASE	SHIN, YONGDAE;BRANGWYNNE, CLIFFORD P.	REVIEW	28935776	10.1126/science.aaf4382	WOS:000411337700035
2	PHASE TRANSITION OF A DISORDERED NUAGE PROTEIN GENERATES ENVIRONMENTALLY RESPONSIVE MEMBRANELESS ORGANELLES	NOTT, TIMOTHY J.;PETSALAKI, EVANGELIA;FARBER, PATRICK;JERVIS, DYLAN;FUSSNER, EDEN;PLOCHOWIETZ, ANNE;CRAGGS, TIMOTHY D.;BAZETT-JONES, DAVID P.;PAWSON, TONY;FORMAN-KAY, JULIE D.;BALDWIN, ANDREW J.	ARTICLE	25747659	10.1016/j.molcel.2015.01.013	WOS:000351714900017
3	LNCCATION: LNCRNA LOCALIZATION AND FUNCTION	BRIDGES, MARY CATHERINE;DAULAGALA, AMANDA C.;KOURTIDIS, ANTONIS	REVIEW	33464299	10.1083/jcb.202009045	WOS:000617417000006
4	STRUCTURE OF FUS PROTEIN FIBRILS AND ITS RELEVANCE TO SELF-ASSEMBLY AND PHASE SEPARATION OF LOW-COMPLEXITY DOMAINS	MURRAY, DYLAN T.;KATO, MASATO;LIN, YI;THURBER, KENT R.;HUNG, IVAN;MCKNIGHT, STEVEN L.;TYCKO, ROBERT	ARTICLE	28942918	10.1016/j.cell.2017.08.048	WOS:000413263300012
5	KI-67: MORE THAN A PROLIFERATION MARKER	SUN, XIAOMING;KAUFMAN, PAUL D.	REVIEW	29322240	10.1007/s00412-018-0659-8	WOS:000431858200002
6	PHOSPHORYLATION OF THE FUS LOW-COMPLEXITY DOMAIN DISRUPTS PHASE SEPARATION, AGGREGATION, AND TOXICITY	MONAHAN, ZACHARY;RYAN, VERONICA H.;JANKE, ABIGAIL M.;BURKE, KATHLEEN A.;RHOADS, SHANNON N.;ZERZE, GUL H.;O'MEALLY, ROBERT;DIGNON, GREGORY L.;CONICELLA, ALEXANDER E.;ZHENG, WENWEI;BEST, ROBERT B.;COLE, ROBERT N.;MITTAL, JEETAIN;SHEWMAKER, FRANK;FAWZI, NICOLAS L.	ARTICLE	28790177	10.15252/embj.201696394	WOS:000412983000004
7	PHASE SEPARATION OF FUS IS SUPPRESSED BY ITS NUCLEAR IMPORT RECEPTOR AND ARGININE METHYLATION	HOFWEBER, MARIO;HUTTEN, SASKIA;BOURGEOIS, BENJAMIN;SPREITZER, EMIL;NIEDNER-BOBLENZ, ANNIKA;SCHIFFERER, MARTINA;RUEPP, MARC-DAVID;SIMONS, MIKAEL;NIESSING, DIERK;MADL, TOBIAS;DORMANN, DOROTHEE	ARTICLE	29677514	10.1016/j.cell.2018.03.004	WOS:000430677400019
8	LIQUID-LIQUID PHASE SEPARATION IN DISEASE	ALBERTI, SIMON;DORMANN, DOROTHEE	REVIEW	31430179	10.1146/annurev-genet-112618-043527	WOS:000501596100008
9	MECHANISMS GOVERNING AUTOPHAGOSOME BIOGENESIS	NAKATOGAWA, HITOSHI	REVIEW	32372019	10.1038/s41580-020-0241-0	WOS:000530595100002
10	THE NUCLEOLUS AS A MULTIPHASE LIQUID CONDENSATE	LAFONTAINE, DENIS L. J.;RIBACK, JOSHUA A.;BASCETIN, RUMEYZA;BRANGWYNNE, CLIFFORD P.	REVIEW	32873929	10.1038/s41580-020-0272-6	WOS:000565124500001
11	THE REGULATION, FUNCTIONS AND CLINICAL RELEVANCE OF ARGININE METHYLATION	GUCCIONE, ERNESTO;RICHARD, STEPHANE	REVIEW	31350521	10.1038/s41580-019-0155-x	WOS:000487247100008
12	RNA-BINDING PROTEINS WITH PRION-LIKE DOMAINS IN HEALTH AND DISEASE	HARRISON, ALICE FORD;SHORTER, JAMES	REVIEW	28389532	10.1042/BCJ20160499	WOS:000405371400005
13	TRANSCRIPTION FACTORS AND 3D GENOME CONFORMATION IN CELL-FATE DECISIONS	STADHOUDERS, RALPH;FILION, GUILLAUME J.;GRAF, THOMAS	REVIEW	31092938	10.1038/s41586-019-1182-7	WOS:000468123700028
14	PHASE SEPARATION OF 53BP1 DETERMINES LIQUID-LIKE BEHAVIOR OF DNA REPAIR COMPARTMENTS	KILIC, SINAN;LEZAJA, ALEKSANDRA;GATTI, MARCO;BIANCO, ELIANA;MICHELENA, JONE;IMHOF, RALPH;ALTMEYER, MATTHIAS	ARTICLE	31267591	10.15252/embj.2018101379	WOS:000481454800009
15	RNA-BINDING PROTEINS IN HUMAN GENETIC DISEASE	GEBAUER, FATIMA;SCHWARZL, THOMAS;VALCARCEL, JUAN;HENTZE, MATTHIAS W.	REVIEW	33235359	10.1038/s41576-020-00302-y	WOS:000592557900001
16	PHASE SEPARATION: LINKING CELLULAR COMPARTMENTALIZATION TO DISEASE	AGUZZI, ADRIANO;ALTMEYER, MATTHIAS	REVIEW	27051975	10.1016/j.tcb.2016.03.004	WOS:000378961600014
17	CURRENT APPLICATIONS OF POLY(LACTIC ACID) COMPOSITES IN TISSUE ENGINEERING AND DRUG DELIVERY	LIU, SHAN;QIN, SHUHAO;HE, MIN;ZHOU, DENGFENG;QIN, QINGDONG;WANG, HAO	REVIEW	Not Available	10.1016/j.compositesb.2020.108238	WOS:000571425200003
18	EFFECT OF THE NANO/MICROSCALE STRUCTURE OF BIOMATERIAL SCAFFOLDS ON BONE REGENERATION	ZHU, LISHA;LUO, DAN;LIU, YAN	REVIEW	32024822	10.1038/s41368-020-0073-y	WOS:000511907900002
19	PARTITIONING OF CANCER THERAPEUTICS IN NUCLEAR CONDENSATES	KLEIN, ISAAC A.;BOIJA, ANN;AFEYAN, LENA K.;HAWKEN, SUSANA WILSON;FAN, MENGYANG;DALL'AGNESE, ALESSANDRA;OKSUZ, OZGUR;HENNINGER, JONATHAN E.;SHRINIVAS, KRISHNA;SABARI, BENJAMIN R.;SAGI, IDO;CLARK, VICTORIA E.;PLATT, JESSE M.;KAR, MRITYUNJOY;MCCALL, PATRICK M.;ZAMUDIO, ALICIA V.;MANTEIGA, JOHN C.;COFFEY, ELIOT L.;LI, CHARLES H.;HANNETT, NANCY M.;GUO, YANG ERIC;DECKER, TIM-MICHAEL;LEE, TONG IHN;ZHANG…	ARTICLE	32554597	10.1126/science.aaz4427	WOS:000544017600051
20	CANCER MUTATIONS OF THE TUMOR SUPPRESSOR SPOP DISRUPT THE FORMATION OF ACTIVE, PHASE-SEPARATED COMPARTMENTS	BOUCHARD, JILL J.;OTERO, JOEL H.;SCOTT, DANIEL C.;SZULC, ELZBIETA;MARTIN, ERIK W.;SABRI, NAFISEH;GRANATA, DANIELE;MARZAHN, MELISSA R.;LINDORFF-LARSEN, KRESTEN;SALVATELLA, XAVIER;SCHULMAN, BRENDA A.;MITTAG, TANJA	ARTICLE	30244836	10.1016/j.molcel.2018.08.027	WOS:000446317300005
21	INTRINSICALLY DISORDERED SEQUENCES ENABLE MODULATION OF PROTEIN PHASE SEPARATION THROUGH DISTRIBUTED TYROSINE MOTIFS	LIN, YUAN;CURRIE, SIMON L.;ROSEN, MICHAEL K.	ARTICLE	28924037	10.1074/jbc.M117.800466	WOS:000415848000033
22	NUCLEAR IMPORT RECEPTOR INHIBITS PHASE SEPARATION OF FUS THROUGH BINDING TO MULTIPLE SITES	YOSHIZAWA, TAKUYA;ALI, RUSTAM;JIOU, JENNY;FUNG, HO YEE JOYCE;BURKE, KATHLEEN A.;KIM, SEUNG JOONG;LIN, YUAN;PEEPLES, WILLIAM B.;SALTZBERG, DANIEL;SONIAT, MICHAEL;BAUMHARDT, JORDAN M.;OLDENBOURG, RUDOLF;SALI, ANDREJ;FAWZI, NICOLAS L.;ROSEN, MICHAEL K.;CHOOK, YUH MIN	ARTICLE	29677513	10.1016/j.cell.2018.03.003	WOS:000430677400018
23	NUCLEAR CONDENSATES OF THE POLYCOMB PROTEIN CHROMOBOX 2 (CBX2) ASSEMBLE THROUGH PHASE SEPARATION	TATAVOSIAN, ROUBINA;KENT, SAMANTHA;BROWN, KYLE;YAO, TINGTING;HUY NGUYEN DUC;THAO NGOC HUYNH;ZHEN, CHAO YU;MA, BRIAN;WANG, HAOBIN;REN, XIAOJUN	ARTICLE	30514760	10.1074/jbc.RA118.006620	WOS:000457879200002
24	PHASE SEPARATION OF LIGAND-ACTIVATED ENHANCERS LICENSES COOPERATIVE CHROMOSOMAL ENHANCER ASSEMBLY	NAIR, SREEJITH J.;YANG, LU;MELUZZI, DARIO;OH, SOOHWAN;YANG, FENG;FRIEDMAN, MEYER J.;WANG, SUSAN;SUTER, TOM;ALSHAREEDAH, IBRAHEEM;GAMLIEL, AMIR;MA, QI;ZHANG, JIE;HU, YIREN;TAN, YULIANG;OHGI, KENNETH A.;JAYANI, RANVEER SINGH;BANERJEE, PRIYA R.;AGGARWAL, ANEEL K.;ROSENFELD, MICHAEL G.	ARTICLE	30833784	10.1038/s41594-019-0190-5	WOS:000460284300008
25	NON-CODING TRANSCRIPTION INSTRUCTS CHROMATIN FOLDING AND COMPARTMENTALIZATION TO DICTATE ENHANCER-PROMOTER COMMUNICATION AND T CELL FATE	ISODA, TAKESHI;MOORE, AMANDA J.;HE, ZHAOREN;CHANDRA, VIVEK;AIDA, MASATOSHI;DENHOLTZ, MATTHEW;VAN HAMBURG, JAN PIET;FISCH, KATHLEEN M.;CHANG, AARON N.;FAHL, SHAWN P.;WIEST, DAVID L.;MURRE, CORNELIS	ARTICLE	28938112	10.1016/j.cell.2017.09.001	WOS:000411331800014
26	P62/SQSTM1-STEERING THE CELL THROUGH HEALTH AND DISEASE	SANCHEZ-MARTIN, PABLO;KOMATSU, MASAAKI	REVIEW	30397181	10.1242/jcs.222836	WOS:000451226100008
27	MACHINERY, REGULATION AND PATHOPHYSIOLOGICAL IMPLICATIONS OF AUTOPHAGOSOME MATURATION	ZHAO, YAN G.;CODOGNO, PATRICE;ZHANG, HONG	REVIEW	34302147	10.1038/s41580-021-00392-4	WOS:000676046100001
28	APPLICATIONS OF ELASTIN-LIKE POLYPEPTIDES IN DRUG DELIVERY	MACEWAN, SARAH R.;CHILKOTI, ASHUTOSH	REVIEW	24979207	10.1016/j.jconrel.2014.06.028	WOS:000345910900017
29	ARE ABERRANT PHASE TRANSITIONS A DRIVER OF CELLULAR AGING?	ALBERTI, SIMON;HYMAN, ANTHONY A.	ARTICLE	27554449	10.1002/bies.201600042	WOS:000384548400008
30	ENHANCED ENDOSOMAL ESCAPE BY LIGHT-FUELED LIQUID-METAL TRANSFORMER	LU, YUE;LIN, YILIANG;CHEN, ZHAOWEI;HU, QUANYIN;LIU, YANG;YU, SHUANGJIANG;GAO, WEI;DICKEY, MICHAEL D.;GU, ZHEN	ARTICLE	28325042	10.1021/acs.nanolett.6b04346	WOS:000399354500005
31	PHASE SEPARATION OF TAZ COMPARTMENTALIZES THE TRANSCRIPTION MACHINERY TO PROMOTE GENE EXPRESSION	LU, YI;WU, TIANTIAN;GUTMAN, ORIT;LU, HUASONG;ZHOU, QIANG;HENIS, YOAV I.;LUO, KUNXIN	ARTICLE	32203417	10.1038/s41556-020-0485-0	WOS:000521529800001
32	MULTICOMPONENT ISORETICULAR METAL-ORGANIC FRAMEWORKS: PRINCIPLES, CURRENT STATUS AND CHALLENGES	DUTTA, ARCHISMAN;PAN, YING;LIU, JIAN-QIANG;KUMAR, ABHINAV	REVIEW	Not Available	10.1016/j.ccr.2021.214074	WOS:000677599700018
33	RECENT ADVANCES IN <I>CORDYCEPS SINENSIS</I> POLYSACCHARIDES: MYCELIAL FERMENTATION, ISOLATION, STRUCTURE, AND BIOACTIVITIES: A REVIEW	YAN, JING-KUN;WANG, WEN-QIANG;WU, JIAN-YONG	REVIEW	32362940	10.1016/j.jff.2013.11.024	WOS:000331423000004
34	THERAPEUTIC TARGETING OF RNA SPLICING CATALYSIS THROUGH INHIBITION OF PROTEIN ARGININE METHYLATION	FONG, JIA YI;PIGNATA, LUCA;GOY, PIERRE-ALEXIS;KAWABATA, KIMIHITO COJIN;LEE, STANLEY CHUN-WEI;KOH, CHERYL M.;MUSIANI, DANIELE;MASSIGNANI, ENRICO;KOTINI, ANDRIANA G.;PENSON, ALEX;WUN, CHENG MUN;SHEN, YUDAO;SCHWARZ, MEGAN;LOW, DIANA H. P.;RIALDI, ALEXANDER;KI, MICHELLE;WOLLMANN, HEIKE;MZOUGHI, SLIM;GAY, FLORENCE;THOMPSON, CHRISTINE;HART, TIMOTHY;BARBASH, OLENA;LUCIANI, GENNA M.;SZEWCZYK, MAGDALENA M…	ARTICLE	31408619	10.1016/j.ccell.2019.07.003	WOS:000480434200009
35	THE CAUSES OF EVOLVABILITY AND THEIR EVOLUTION	PAYNE, JOSHUA L.;WAGNER, ANDREAS	REVIEW	30385867	10.1038/s41576-018-0069-z	WOS:000452859200007
36	PHASE SEPARATION DRIVES ABERRANT CHROMATIN LOOPING AND CANCER DEVELOPMENT	AHN, JEONG HYUN;DAVIS, ERIC S.;DAUGIRD, TIMOTHY A.;ZHAO, SHUAI;QUIROGA, IVANA YOSELI;URYU, HIDETAKA;LI, JIE;STOREY, AARON J.;TSAI, YI-HSUAN;KEELEY, DANIEL P.;MACKINTOSH, SAMUEL G.;EDMONDSON, RICKY D.;BYRUM, STEPHANIE D.;CAI, LING;TACKETT, ALAN J.;ZHENG, DEYOU;LEGANT, WESLEY R.;PHANSTIEL, DOUGLAS H.;WANG, GANG GREG	ARTICLE	34163069	10.1038/s41586-021-03662-5	WOS:000664816200002
37	PROTEIN ARGININE METHYLATION: FROM ENIGMATIC FUNCTIONS TO THERAPEUTIC TARGETING	WU, QIN;SCHAPIRA, MATTHIEU;ARROWSMITH, CHERYL H.;BARSYTE-LOVEJOY, DALIA	REVIEW	33742187	10.1038/s41573-021-00159-8	WOS:000630627300001
38	ATOMIC STRUCTURES OF FUS LC DOMAIN SEGMENTS REVEAL BASES FOR REVERSIBLE AMYLOID FIBRIL FORMATION	LUO, FENG;GUI, XINRUI;ZHOU, HENG;GU, JINGE;LI, YICHEN;LIU, XIANGYU;ZHAO, MINGLEI;LI, DAN;LI, XUEMING;LIU, CONG	ARTICLE	29610493	10.1038/s41594-018-0050-8	WOS:000429301800008
39	MAMMALIAN STRESS GRANULES AND P BODIES AT A GLANCE	RIGGS, CLAIRE L.;KEDERSHA, NANCY;IVANOV, PAVEL;ANDERSON, PAUL	ARTICLE	32873715	10.1242/jcs.242487	WOS:000587371000004
40	PHASE SEPARATION OF A PKA REGULATORY SUBUNIT CONTROLS CAMP COMPARTMENTATION AND ONCOGENIC SIGNALING	ZHANG, JASON Z.;LU, TSAN-WEN;STOLERMAN, LUCAS M.;TENNER, BRIAN;YANG, JESSICA R.;ZHANG, JIN-FAN;FALCKE, MARTIN;RANGAMANI, PADMINI;TAYLOR, SUSAN S.;MEHTA, SOHUM;ZHANG, JIN	ARTICLE	32846158	10.1016/j.cell.2020.07.043	WOS:000571443300016
41	LIQUID-LIQUID PHASE SEPARATION IN BIOLOGY: MECHANISMS, PHYSIOLOGICAL FUNCTIONS AND HUMAN DISEASES	ZHANG, HONG;JI, XIONG;LI, PILONG;LIU, CONG;LOU, JIZHONG;WANG, ZHENG;WEN, WENYU;XIAO, YUE;ZHANG, MINGJIE;ZHU, XUELIANG	REVIEW	32548680	10.1007/s11427-020-1702-x	WOS:000540549400002
42	DEEP, QUANTITATIVE COVERAGE OF THE LYSINE ACETYLOME USING NOVEL ANTI-ACETYL-LYSINE ANTIBODIES AND AN OPTIMIZED PROTEOMIC WORKFLOW	SVINKINA, TANYA;GU, HONGBO;SILVA, JEFFREY C.;MERTINS, PHILIPP;QIAO, JANA;FERESHETIAN, SHAUNT;JAFFE, JACOB D.;KUHN, ERIC;UDESHI, NAMRATA D.;CARR, STEVEN A.	ARTICLE	25953088	10.1074/mcp.O114.047555	WOS:000360823000011
43	ARGININE DEMETHYLATION OF G3BP1 PROMOTES STRESS GRANULE ASSEMBLY	TSAI, WEI-CHIH;GAYATRI, SITARAM;REINEKE, LUCAS C.;SBARDELLA, GIANLUCA;BEDFORD, MARK T.;LLOYD, RICHARD E.	ARTICLE	27601476	10.1074/jbc.M116.739573	WOS:000386760600027
44	RNA SPLICING AND DISEASE: ANIMAL MODELS TO THERAPIES	MONTES, MATIAS;SANFORD, BRIANNE L.;COMISKEY, DANIEL F.;CHANDLER, DAWN S.	REVIEW	30466729	10.1016/j.tig.2018.10.002	WOS:000453544800008
45	CARBON NANOTUBES LEADING THE WAY FORWARD IN NEW GENERATION 3D TISSUE ENGINEERING	HOPLEY, ERIN LEIGH;SALMASI, SHIMA;KALASKAR, DEEPAK M.;SEIFALIAN, ALEXANDER M.	REVIEW	24858314	10.1016/j.biotechadv.2014.05.003	WOS:000340696900008
46	MIXED HYBRID LIPID/POLYMER VESICLES AS A NOVEL MEMBRANE PLATFORM	SCHULZ, MATTHIAS;BINDER, WOLFGANG H.	ARTICLE	26457675	10.1002/marc.201500344	WOS:000368032800001
47	THE LANGUAGE OF CHROMATIN MODIFICATION IN HUMAN CANCERS	ZHAO, SHUAI;ALLIS, C. DAVID;WANG, GANG GREG	REVIEW	34002060	10.1038/s41568-021-00357-x	WOS:000651331500001
48	WNT/BETA-CATENIN SIGNALING REGULATION AND A ROLE FOR BIOMOLECULAR CONDENSATES	SCHAEFER, KRISTINA N.;PEIFER, MARK	REVIEW	30782412	10.1016/j.devcel.2019.01.025	WOS:000459039500005
49	ACETYLATION DISFAVORS TAU PHASE SEPARATION	FERREON, JOSEPHINE C.;JAIN, ANTRIX;CHOI, KYOUNG-JAE;TSOI, PHOEBE S.;MACKENZIE, KEVIN R.;JUNG, SUNG YUN;FERREON, ALLAN CHRIS	ARTICLE	29734651	10.3390/ijms19051360	WOS:000435297000096
50	JANUS NANOPARTICLES: FROM FABRICATION TO (BIO)APPLICATIONS	ZHANG, XUAN;FU, QINRUI;DUAN, HONGWEI;SONG, JIBIN;YANG, HUANGHAO	REVIEW	33739822	10.1021/acsnano.1c01146	WOS:000645436800019
51	ENZYMATIC NONCOVALENT SYNTHESIS	HE, HONGJIAN;TAN, WEIYI;GUO, JIAQI;YI, MEIHUI;SHY, ADRIANNA N.;XU, BING	REVIEW	32812754	10.1021/acs.chemrev.0c00306	WOS:000575686700003
52	CLUSTERED TELOMERES IN PHASE-SEPARATED NUCLEAR CONDENSATES ENGAGE MITOTIC DNA SYNTHESIS THROUGH BLM AND RAD52	MIN, JAEWON;WRIGHT, WOODRING E.;SHAY, JERRY W.	ARTICLE	31171703	10.1101/gad.324905.119	WOS:000473321300007
53	MOLECULAR MECHANISMS OF STRESS GRANULE ASSEMBLY AND DISASSEMBLY	HOFMANN, SARAH;KEDERSHA, NANCY;ANDERSON, PAUL;IVANOV, PAVEL	REVIEW	33007331	10.1016/j.bbamcr.2020.118876	WOS:000591723500021
54	BIOMOLECULAR CONDENSATES AND CANCER	BOIJA, ANN;KLEIN, ISAAC A.;YOUNG, RICHARD A.	ARTICLE	33417833	10.1016/j.ccell.2020.12.003	WOS:000627120000014
55	ALS MUTATIONS OF FUS SUPPRESS PROTEIN TRANSLATION AND DISRUPT THE REGULATION OF NONSENSE-MEDIATED DECAY	KAMELGARN, MARISA;CHEN, JING;KUANG, LISHA;JIN, HUAN;KASARSKIS, EDWARD J.;ZHU, HAINING	ARTICLE	30455313	10.1073/pnas.1810413115	WOS:000453529800006
56	PHYSICAL, MATHEMATICAL, AND NUMERICAL DERIVATIONS OF THE CAHN-HILLIARD EQUATION	LEE, DONGSUN;HUH, JOO-YOUL;JEONG, DARAE;SHIN, JAEMIN;YUN, ANA;KIM, JUNSEOK	ARTICLE	Not Available	10.1016/j.commatsci.2013.08.027	WOS:000326940300029
57	PHASE SEPARATION OF DISEASE-ASSOCIATED SHP2 MUTANTS UNDERLIES MAPK HYPERACTIVATION	ZHU, GUANGYA;XIE, JINGJING;KONG, WENNA;XIE, JINGFEI;LI, YICHEN;DU, LIN;ZHENG, QIANGANG;SUN, LIN;GUAN, MINGFENG;LI, HUAN;ZHU, TIANXIN;HE, HAO;LIU, ZHENYING;XIA, XI;KAN, CHEN;TAO, YOUQI;SHEN, HONG C.;LI, DAN;WANG, SIYING;YU, YONGGUO;YU, ZHI-HONG;ZHANG, ZHONG-YIN;LIU, CONG;ZHU, JIDONG	ARTICLE	33002410	10.1016/j.cell.2020.09.002	WOS:000578604900020
58	ELASTIN-LIKE POLYPEPTIDES: THERAPEUTIC APPLICATIONS FOR AN EMERGING CLASS OF NANOMEDICINES	DESPANIE, JORDAN;DHANDHUKIA, JUGAL P.;HAMM-ALVAREZ, SARAH F.;MACKAY, J. ANDREW	ARTICLE	26578439	10.1016/j.jconrel.2015.11.010	WOS:000386250700009
59	THE SOLUTION STRUCTURE OF FUS BOUND TO RNA REVEALS A BIPARTITE MODE OF RNA RECOGNITION WITH BOTH SEQUENCE AND SHAPE SPECIFICITY	LOUGHLIN, FIONNA E.;LUKAVSKY, PETER J.;KAZEEVA, TAMARA;REBER, STEFAN;HOCK, EVA-MARIA;COLOMBO, MARTINO;VON SCHROETTER, CHRISTINE;PAULI, PHILLIP;CLERY, ANTOINE;MUHLEMANN, OLIVER;POLYMENIDOU, MAGDALINI;RUEPP, MARC-DAVID;ALLAIN, FREDERIC H. -T.	ARTICLE	30581145	10.1016/j.molcel.2018.11.012	WOS:000458015200010
60	ANISOTROPIC SELF-ASSEMBLY OF HAIRY INORGANIC NANOPARTICLES	YI, CHENGLIN;ZHANG, SHAOYI;WEBB, KYLE THOMAS;NIE, ZHIHONG	REVIEW	27997119	10.1021/acs.accounts.6b00343	WOS:000392457800003
61	GLYCOLYTIC ENZYMES COALESCE IN G BODIES UNDER HYPOXIC STRESS	JIN, MEIYAN;FULLER, GREGORY G.;HAN, TING;YAO, YAO;ALESSI, AMELIA F.;FREEBERG, MALLORY A.;ROACH, NATHAN P.;MORESCO, JAMES J.;KARNOVSKY, ALLA;BABA, MISUZU;YATES, JOHN R., III;GITLER, AARON D.;INOKI, KEN;KLIONSKY, DANIEL J.;KIM, JOHN K.	ARTICLE	28746874	10.1016/j.celrep.2017.06.082	WOS:000406198900012
62	NUCLEOLAR FUNCTION IN LIFESPAN REGULATION	TIKU, VARNESH;ANTEBI, ADAM	REVIEW	29779866	10.1016/j.tcb.2018.03.007	WOS:000439109600007
63	CANCER-ASSOCIATED DDX3X MUTATIONS DRIVE STRESS GRANULE ASSEMBLY AND IMPAIR GLOBAL TRANSLATION	VALENTIN-VEGA, YASMINE A.;WANG, YONG-DONG;PARKER, MATTHEW;PATMORE, DEANNA M.;KANAGARAJ, ANDERSON;MOORE, JENNIFER;RUSCH, MICHAEL;FINKELSTEIN, DAVID;ELLISON, DAVID W.;GILBERTSON, RICHARD J.;ZHANG, JINGHUI;KIM, HONG JOO;TAYLOR, J. PAUL	ARTICLE	27180681	10.1038/srep25996	WOS:000375923800001
64	THE EPIGENOMICS OF SARCOMA	NACEV, BENJAMIN A.;JONES, KEVIN B.;INTLEKOFER, ANDREW M.;YU, JAMIE S. E.;ALLIS, C. DAVID;TAP, WILLIAM D.;LADANYI, MARC;NIELSEN, TORSTEN O.	REVIEW	32782366	10.1038/s41568-020-0288-4	WOS:000558604900003
65	GLYCOGEN ACCUMULATION AND PHASE SEPARATION DRIVES LIVER TUMOR INITIATION	LIU, QINGXU;LI, JIAXIN;ZHANG, WEIJI;XIAO, CHEN;ZHANG, SHIHAO;NIAN, CHENG;LI, JUNHONG;SU, DONGXUE;CHEN, LIHONG;ZHAO, QIAN;SHAO, HUI;ZHAO, HAO;CHEN, QINGHUA;LI, YUXI;GENG, JING;HONG, LIXIN;LIN, SHUHAI;WU, QIAO;DENG, XIANMING;KE, RONGQIN;DING, JIN;JOHNSON, RANDY L.;LIU, XIAOLONG;CHEN, LANFEN;ZHOU, DAWANG	ARTICLE	34678143	10.1016/j.cell.2021.10.001	WOS:000713144100002
66	N<SUP>6</SUP>-METHYLADENOSINE ON MRNA FACILITATES A PHASE-SEPARATED NUCLEAR BODY THAT SUPPRESSES MYELOID LEUKEMIC DIFFERENTIATION	CHENG, YUANMING;XIE, WEI;PICKERING, BRIAN F.;CHU, KAREN L.;SAVINO, ANGELA M.;YANG, XUEJING;LUO, HANZHI;NGUYEN, DIU TT;MO, SHANLAN;BARIN, ERSILIA;VELLECA, ANTHONY;ROHWETTER, THOMAS M.;PATEL, DINSHAW J.;JAFFREY, SAMIE R.;KHARAS, MICHAEL G.	ARTICLE	34048709	10.1016/j.ccell.2021.04.017	WOS:000672680500014
67	INTERPLAY BETWEEN SHORT-RANGE ATTRACTION AND LONG-RANGE REPULSION CONTROLS REENTRANT LIQUID CONDENSATION OF RIBONUCLEOPROTEIN-RNA COMPLEXES	ALSHAREEDAH, IBRAHEEM;KAUR, TARANPREET;NGO, JASON;SEPPALA, HANNAH;KOUNATSE, LIZ-AUDREY DJOMNANG;WANG, WEI;MOOSA, MAHDI MUHAMMAD;BANERJEE, PRIYA R.	ARTICLE	31437398	10.1021/jacs.9b03689	WOS:000487180200023
68	PHASE SEPARATION AS A MISSING MECHANISM FOR INTERPRETATION OF DISEASE MUTATIONS	TSANG, BRIAN;PRITISANAC, IVA;SCHERER, STEPHEN W.;MOSES, ALAN M.;FORMAN-KAY, JULIE D.	REVIEW	33357399	10.1016/j.cell.2020.11.050	WOS:000602900800003
69	COMBINATION OF BACTERIAL-PHOTOTHERMAL THERAPY WITH AN ANTI-PD-1 PEPTIDE DEPOT FOR ENHANCED IMMUNITY AGAINST ADVANCED CANCER	CHEN, WENFEI;GUO, ZHAOFEI;ZHU, YINING;QIAO, NAN;ZHANG, ZHIRONG;SUN, XUN	ARTICLE	Not Available	10.1002/adfm.201906623	WOS:000494250400001
70	PHASE-SEPARATING PEPTIDES FOR DIRECT CYTOSOLIC DELIVERY AND REDOX-ACTIVATED RELEASE OF MACROMOLECULAR THERAPEUTICS	SUN, YUE;LAU, SZE YI;LIM, ZHI WEI;CHANG, SHI CHIEH;GHADESSY, FARID;PARTRIDGE, ANTHONY;MISEREZ, ALI	ARTICLE	35115657	10.1038/s41557-021-00854-4	WOS:000750705200002
71	PRION-LIKE PROPAGATION OF PROTEIN MISFOLDING AND AGGREGATION IN AMYOTROPHIC LATERAL SCLEROSIS	MCALARY, LUKE;PLOTKIN, STEVEN S.;YERBURY, JUSTIN J.;CASHMAN, NEIL R.	REVIEW	31736708	10.3389/fnmol.2019.00262	WOS:000497470800001
72	LARGE-SCALE TOPOLOGICAL CHANGES RESTRAIN MALIGNANT PROGRESSION IN COLORECTAL CANCER	JOHNSTONE, SARAH E.;REYES, ALEJANDRO;QI, YIFENG;ADRIAENS, CARMEN;HEGAZI, ESMAT;PELKA, KARIN;CHEN, JONATHAN H.;ZOU, LULI S.;DRIER, YOTAM;HECHT, VIVIAN;SHORESH, NOAM;SELIG, MARTIN K.;LAREAU, CALEB A.;IYER, SOWMYA;NGUYEN, SON C.;JOYCE, ERIC F.;HACOHEN, NIR;IRIZARRY, RAFAEL A.;ZHANG, BIN;ARYEE, MARTIN J.;BERNSTEIN, BRADLEY E.	ARTICLE	32841603	10.1016/j.cell.2020.07.030	WOS:000571443300012
73	COMPOSITE CORE-SHELL MICROPARTICLES FROM MICROFLUIDICS FOR SYNERGISTIC DRUG DELIVERY	LI, YANNA;YAN, DAN;FU, FANFAN;LIU, YUXIAO;ZHANG, BIN;WANG, JIE;SHANG, LUORAN;GU, ZHONGZE;ZHAO, YUANJIN	ARTICLE	Not Available	10.1007/s40843-016-5151-6	WOS:000412227300008
74	NUCLEAR BODIES: NEWS INSIGHTS INTO STRUCTURE AND FUNCTION	STANEK, DAVID;FOX, ARCHA H.	ARTICLE	28577509	10.1016/j.ceb.2017.05.001	WOS:000404989900014
75	INTERFERON-Γ INDUCES TUMOR RESISTANCE TO ANTI-PD-1 IMMUNOTHERAPY BY PROMOTING YAP PHASE SEPARATION	YU, MAN;PENG, ZHENGXIN;QIN, MIN;LIU, YANG;WANG, JINGNING;ZHANG, CAI;LIN, JIAMING;DONG, TIANQI;WANG, LULU;LI, SHASHA;YANG, YONGQIN;XU, SHAN;GUO, WENCONG;ZHANG, XIAO;SHI, MINGJUN;PENG, HUIMING;LUO, XIANWEN;ZHANG, HUIXIA;ZHANG, LI;LI, YAN;YANG, XIANG-PING;SUN, SHUGUO	ARTICLE	33606996	10.1016/j.molcel.2021.01.010	WOS:000632670800010
76	A CONDENSATE-HARDENING DRUG BLOCKS RSV REPLICATION IN VIVO	RISSO-BALLESTER, JENNIFER;GALLOUX, MARIE;CAO, JINGJING;LE GOFFIC, RONAN;HONTONNOU, FORTUNE;JOBART-MALFAIT, AUDE;DESQUESNES, AURORE;SAKE, SVENJA M.;HAID, SIBYLLE;DU, MIAOMIAO;ZHANG, XIUMEI;ZHANG, HUANYUN;WANG, ZHAOGUO;RINCHEVAL, VINCENT;ZHANG, YOUMING;PIETSCHMANN, THOMAS;ELEOUET, JEAN-FRANCOIS;RAMEIX-WELTI, MARIE-ANNE;ALTMEYER, RALF	ARTICLE	34234347	10.1038/s41586-021-03703-z	WOS:000671733900005
77	POROUS MICROSPHERES: SYNTHESIS, CHARACTERISATION AND APPLICATIONS IN PHARMACEUTICAL & MEDICAL FIELDS	DASTIDAR, DEBABRATA GHOSH;SAHA, SOURABH;CHOWDHURY, MOUMITA	REVIEW	29940297	10.1016/j.ijpharm.2018.06.015	WOS:000440552100004
78	SUPER-ENHANCERS IN TRANSCRIPTIONAL REGULATION AND GENOME ORGANIZATION	WANG, XI;CAIRNS, MURRAY J.;YAN, JIAN	ARTICLE	31724731	10.1093/nar/gkz1038	WOS:000522289000006
79	PHASE-TO-PHASE WITH NUCLEOLI - STRESS RESPONSES, PROTEIN AGGREGATION AND NOVEL ROLES OF RNA	LATONEN, LEENA	REVIEW	31080406	10.3389/fncel.2019.00151	WOS:000466229300001
80	AN ULTRASTABLE IONIC CHEMIRESISTOR SKIN WITH AN INTRINSICALLY STRETCHABLE POLYMER ELECTROLYTE	JIN, MING LIANG;PARK, SANGSIK;KIM, JONG-SEON;KWON, SUNG HYUN;ZHANG, SHUYE;YOO, MIN SEOK;JANG, SUNGWOO;KOH, HYEONG-JUN;CHO, SOO-YEON;KIM, SO YOUNG;AHN, CHI WON;CHO, KILWON;LEE, SEUNG GEOL;KIM, DO HWAN;JUNG, HEE-TAE	ARTICLE	29603454	10.1002/adma.201706851	WOS:000431961600017
81	CGAS PHASE SEPARATION INHIBITS TREX1-MEDIATED DNA DEGRADATION AND ENHANCES CYTOSOLIC DNA SENSING	ZHOU, WEN;MOHR, LISA;MACIEJOWSKI, JOHN;KRANZUSCH, PHILIP J.	ARTICLE	33606975	10.1016/j.molcel.2021.01.024	WOS:000632647600007
82	UBIQUILIN 2 MODULATES ALS/FTD-LINKED FUS-RNA COMPLEX DYNAMICS AND STRESS GRANULE FORMATION	ALEXANDER, ELIZABETH J.;NIAKI, AMIRHOSSEIN GHANBARI;ZHANG, TAO;SARKAR, JAYA;LIU, YANG;NIRUJOGI, RAJA SEKHAR;PANDEY, AKHILESH;MYONG, SUA;WANG, JIOU	ARTICLE	30442662	10.1073/pnas.1811997115	WOS:000452124700010
83	MULTIPHASE REACTIVITY OF POLYCYCLIC AROMATIC HYDROCARBONS IS DRIVEN BY PHASE SEPARATION AND DIFFUSION LIMITATIONS	ZHOU, SHOUMING;HWANG, BRIAN C. H.;LAKEY, PASCALE S. J.;ZUEND, ANDREAS;ABBATT, JONATHAN P. D.;SHIRAIWA, MANABU	ARTICLE	31142653	10.1073/pnas.1902517116	WOS:000471039700021
84	SUPER-ENHANCERS IN CANCER	THANDAPANI, PALANIRAJA	REVIEW	30885876	10.1016/j.pharmthera.2019.02.014	WOS:000474321600008
85	DEVELOPMENT OF COMPREHENSIVE ONLINE TWO-DIMENSIONAL LIQUID CHROMATOGRAPHY/MASS SPECTROMETRY USING HYDROPHILIC INTERACTION AND REVERSED-PHASE SEPARATIONS FOR RAPID AND DEEP PROFILING OF THERAPEUTIC ANTIBODIES	STOLL, DWIGHT R.;HARMES, DAVID C.;STAPLES, GREGORY O.;POTTER, OSCAR G.;DAMMANN, CARSTON T.;GUILLARME, DAVY;BECK, ALAIN	ARTICLE	29614857	10.1021/acs.analchem.8b00776	WOS:000431464400056
86	IMAGING TUMOR MICROSCOPIC VISCOSITY IN VIVO USING MOLECULAR ROTORS	SHIMOLINA, LYUBOV' E.;IZQUIERDO, MARIA ANGELES;LOPEZ-DUARTE, ISMAEL;BULL, JAMES A.;SHIRMANOVA, MARINA V.;KLAPSHINA, LARISA G.;ZAGAYNOVA, ELENA V.;KUIMOVA, MARINA K.	ARTICLE	28134273	10.1038/srep41097	WOS:000392849100001
87	DRLLPS: A DATA RESOURCE OF LIQUID-LIQUID PHASE SEPARATION IN EUKARYOTES	NING, WANSHAN;GUO, YAPING;LIN, SHAOFENG;MEI, BIN;WU, YU;JIANG, PEIRAN;TAN, XIAODAN;ZHANG, WEIZHI;CHEN, GUOWEI;PENG, DI;CHU, LIANG;XUE, YU	ARTICLE	31691822	10.1093/nar/gkz1027	WOS:000525956700041
88	PML NUCLEAR BODIES AND CHROMATIN DYNAMICS: CATCH ME IF YOU CAN!	CORPET, ARMELLE;KLEIJWEGT, CONSTANCE;ROUBILLE, SIMON;JUILLARD, FRANCELINE;JACQUET, KARINE;TEXIER, PASCALE;LOMONTE, PATRICK	ARTICLE	33068409	10.1093/nar/gkaa828	WOS:000606018700013
89	THE JAK-STAT PATHWAY AT 30:MUCH LEARNED, MUCH MORE TO DO	PHILIPS, RACHAEL L.;WANG, YUXIN;CHEON, HYEONJOO;KANNO, YUKA;GADINA, MASSIMO;SARTORELLI, VITTORIO;HORVATH, CURT M.;DARNELL, JAMES E., JR.;STARK, GEORGE R.;O'SHEA, JOHN J.	REVIEW	36240739	10.1016/j.cell.2022.09.023	WOS:000922741600005
90	KINASE-MEDIATED RAS SIGNALING VIA MEMBRANELESS CYTOPLASMIC PROTEIN GRANULES	TULPULE, ASMIN;GUAN, JUAN;NEEL, DANA S.;ALLEGAKOEN, HANNAH R.;LIN, YONE PHAR;BROWN, DAVID;CHOU, YU-TING;HESLIN, ANN;CHATTERJEE, NILANJANA;PERATI, SHRIYA;MENON, SHRUTI;NGUYEN, TAN A.;DEBNATH, JAYANTA;RAMIREZ, ALEJANDRO D.;SHI, XIAOYU;YANG, BIN;FENG, SIYU;MAKHIJA, SURAJ;HUANG, BO;BIVONA, TREVER G.	ARTICLE	33848463	10.1016/j.cell.2021.03.031	WOS:000652830800011
91	ALTERNATIVE LENGTHENING OF TELOMERES: FROM MOLECULAR MECHANISMS TO THERAPEUTIC OUTLOOKS	ZHANG, JIA-MIN;ZOU, LEE	REVIEW	32175073	10.1186/s13578-020-00391-6	WOS:000520976200001
92	POLY(ADP-RIBOSE): A DYNAMIC TRIGGER FOR BIOMOLECULAR CONDENSATE FORMATION	LEUNG, ANTHONY K. L.	REVIEW	32302549	10.1016/j.tcb.2020.02.002	WOS:000527304100004
93	TOTAL RNA EXTRACTION FROM TISSUES FOR MICRORNA AND TARGET GENE EXPRESSION ANALYSIS: NOT ALL KITS ARE CREATED EQUAL	BROWN, RIKKI A. M.;EPIS, MICHAEL R.;HORSHAM, JESSICA L.;KABIR, TASNUVA D.;RICHARDSON, KIRSTY L.;LEEDMAN, PETER J.	ARTICLE	29548320	10.1186/s12896-018-0421-6	WOS:000427759500001
94	NUCLEAR BODY PHASE SEPARATION DRIVES TELOMERE CLUSTERING IN ALT CANCER CELLS	ZHANG, HUAIYING;ZHAO, RONGWEI;TONES, JASON;LIU, MICHEL;DILLEY, ROBERT L.;CHENOWETH, DAVID M.;GREENBERG, ROGER A.;LAMPSON, MICHAEL A.	ARTICLE	32579423	10.1091/mbc.E19-10-0589	WOS:000564264500007
95	SELF-EMULSIFYING ORAL LIPID DRUG DELIVERY SYSTEMS: ADVANCES AND CHALLENGES	RANI, SARITA;RANA, RAFQUAT;SARAOGI, GAURAV K.;KUMAR, VIPIN;GUPTA, UMESH	REVIEW	30815765	10.1208/s12249-019-1335-x	WOS:000459956800001
96	REGULATORY FUNCTIONS OF THE MEDIATOR KINASES CDK8 AND CDK19	FANT, CHARLI B.;TAATJES, DYLAN J.	REVIEW	30585107	10.1080/21541264.2018.1556915	WOS:000463822800004
97	YAP AND TAZ ARE NOT IDENTICAL TWINS	REGGIANI, FRANCESCA;GOBBI, GIULIA;CIARROCCHI, ALESSIA;SANCISI, VALENTINA	REVIEW	32981815	10.1016/j.tibs.2020.08.012	WOS:000608186100007
98	BIOPHYSICAL PROPERTIES OF AKAP95 PROTEIN CONDENSATES REGULATE SPLICING AND TUMORIGENESIS	LI, WEI;HU, JING;SHI, BI;PALOMBA, FRANCESCO;DIGMAN, MICHELLE A.;GRATTON, ENRICO;JIANG, HAO	ARTICLE	32719551	10.1038/s41556-020-0550-8	WOS:000552949700003
99	ROLES OF THE BRD4 SHORT ISOFORM IN PHASE SEPARATION AND ACTIVE GENE TRANSCRIPTION	HAN, XINYE;YU, DI;GU, RUIRUI;JIA, YANJIE;WANG, QI;JAGANATHAN, ANBALAGAN;YANG, XUELAN;YU, MIAOMIAO;BABAULT, NICOLAS;ZHAO, CHENGCHENG;YI, HUANFA;ZHANG, QIANG;ZHOU, MING-MING;ZENG, LEI	ARTICLE	32203489	10.1038/s41594-020-0394-8	WOS:000519840300001
100	CONTRIBUTIONS OF MYOSIN LIGHT CHAIN KINASE TO REGULATION OF EPITHELIAL PARACELLULAR PERMEABILITY AND MUCOSAL HOMEOSTASIS	HE, WEI-QI;WANG, JING;SHENG, JIAN-YING;ZHA, JUAN-MIN;GRAHAM, W. VALLEN;TURNER, JERROLD R.	REVIEW	32028590	10.3390/ijms21030993	WOS:000522551605032
101	MOLECULAR CROWDING TUNES MATERIAL STATES OF RIBONUCLEOPROTEIN CONDENSATES	KAUR, TARANPREET;ALSHAREEDAH, IBRAHEEM;WANG, WEI;NGO, JASON;MOOSA, MAHDI MUHAMMAD;BANERJEE, PRIYA R.	ARTICLE	30791483	10.3390/biom9020071	WOS:000460699000035
102	THE NUMERICAL SOLUTION OF CAHN-HILLIARD (CH) EQUATION IN ONE, TWO AND THREE-DIMENSIONS VIA GLOBALLY RADIAL BASIS FUNCTIONS (GRBFS) AND RBFS-DIFFERENTIAL QUADRATURE (RBFS-DQ) METHODS	DEHGHAN, MEHDI;MOHAMMADI, VAHID	ARTICLE	Not Available	10.1016/j.enganabound.2014.10.008	WOS:000347865200008
103	FORMULATION DESIGN, STATISTICAL OPTIMIZATION, AND IN VITRO EVALUATION OF A NARINGENIN NANOEMULSION TO ENHANCE APOPTOTIC ACTIVITY IN A549 LUNG CANCER CELLS	MD, SHADAB;ALHAKAMY, NABIL A.;ALDAWSARI, HIBAH M.;HUSAIN, MOHAMMAD;KOTTA, SABNA;ABDULLAH, SAMAA T.;A. FAHMY, USAMA;ALFALEH, MOHAMED A.;ASFOUR, HANI Z.	ARTICLE	32679917	10.3390/ph13070152	WOS:000558439200001
104	BLOCK COPOLYMER CAPSULES WITH STRUCTURE-DEPENDENT RELEASE BEHAVIOR	XU, JIANGPING;LI, JUN;YANG, YI;WANG, KE;XU, NAN;LI, JINGYI;LIANG, RUIJING;SHEN, LEI;XIE, XIAOLIN;TAO, JUAN;ZHU, JINTAO	ARTICLE	27775239	10.1002/anie.201607982	WOS:000388252700023
105	LIQUID-LIQUID PHASE SEPARATION DRIVES CELLULAR FUNCTION AND DYSFUNCTION IN CANCER	MEHTA, SOHUM;ZHANG, JIN	REVIEW	35149762	10.1038/s41568-022-00444-7	WOS:000754237000001
106	A UNIFIED MECHANISM FOR LLPS OF ALS/FTLD-CAUSING FUS AS WELL AS ITS MODULATION BY ATP AND OLIGONUCLEIC ACIDS	KANG, JIAN;LIM, LIANGZHONG;LU, YIMEI;SONG, JIANXING	ARTICLE	31188823	10.1371/journal.pbio.3000327	WOS:000473675900044
107	THE NUCLEOLUS: A MULTIPHASE CONDENSATE BALANCING RIBOSOME SYNTHESIS AND TRANSLATIONAL CAPACITY IN HEALTH, AGING AND RIBOSOMOPATHIES	CORRELL, CARL C.;BARTEK, JIRI;DUNDR, MIROSLAV	REVIEW	31405125	10.3390/cells8080869	WOS:000484537500102
108	EPIGENETIC SWITCH-INDUCED VIRAL MIMICRY EVASION IN CHEMOTHERAPY-RESISTANT BREAST CANCER	DEBLOIS, GENEVIEVE;TONEKABONI, SEYED ALI MADANI;GRILLO, GIACOMO;MARTINEZ, CONSTANZA;KAO, YUNCHI INGRID;TAI, FELICIA;ETTAYEBI, ILIAS;FORTIER, ANNE-MARIE;SAVAGE, PAUL;FEDOR, ALEXANDRA N.;LIU, XIAOJING;GUILHAMON, PAUL;LIMA-FERNANDES, EVELYNE;MURISON, ALEX;KUASNE, HELLEN;ALAWI, WAIL;CESCON, DAVID W.;ARROWSMITH, CHERYL H.;DE CARVALHO, DANIEL D.;HAIBE-KAINS, BENJAMIN;LOCASALE, JASON W.;PARK, MORAG;LUPI…	ARTICLE	32546577	10.1158/2159-8290.CD-19-1493	WOS:000567785900008
109	UTX CONDENSATION UNDERLIES ITS TUMOUR-SUPPRESSIVE ACTIVITY	SHI, BI;LI, WEI;SONG, YANSU;WANG, ZHENJIA;JU, RUI;ULMAN, ALEKSANDRA;HU, JING;PALOMBA, FRANCESCO;ZHAO, YANFANG;LE, JOHN PHILIP;JARRARD, WILLIAM;DIMOFF, DAVID;DIGMAN, MICHELLE A.;GRATTON, ENRICO;ZANG, CHONGZHI;JIANG, HAO	ARTICLE	34526716	10.1038/s41586-021-03903-7	WOS:000701996800035
110	CROSSLINKED PULLULAN/CELLULOSE ACETATE FIBROUS SCAFFOLDS FOR BONE TISSUE ENGINEERING	ATILA, DENIZ;KESKIN, DILEK;TEZCANER, AYSEN	ARTICLE	27612808	10.1016/j.msec.2016.08.015	WOS:000383930900127
111	PHASE SEPARATED MICROENVIRONMENTS INSIDE THE CELL NUCLEUS ARE LINKED TO DISEASE AND REGULATE EPIGENETIC STATE, TRANSCRIPTION AND RNA PROCESSING	SAWYER, IAIN A.;BARTEK, JIRI;DUNDR, MIROSLAV	REVIEW	30017905	10.1016/j.semcdb.2018.07.001	WOS:000466573400009
112	RESIDUE-SPECIFIC IDENTIFICATION OF PHASE SEPARATION HOT SPOTS OF ALZHEIMER'S-RELATED PROTEIN TAU	AMBADIPUDI, SUSMITHA;REDDY, JITHENDER G.;BIERNAT, JACEK;MANDELKOW, ECKHARD;ZWECKSTETTER, MARKUS	ARTICLE	31341602	10.1039/c9sc00531e	WOS:000474274700010
113	A PHOSPHATIDIC ACID-BINDING LNCRNA <I>SNHG9</I> FACILITATES LATS1 LIQUID-LIQUID PHASE SEPARATION TO PROMOTE ONCOGENIC YAP SIGNALING	LI, RUI-HUA;TIAN, TIAN;GE, QI-WEI;HE, XIN-YU;SHI, CHENG-YU;LI, JUN-HONG;ZHANG, ZHEN;LIU, FANG-ZHOU;SANG, LING-JIE;YANG, ZUO-ZHEN;LIU, YA-ZHUO;XIONG, YAN;YAN, QINGFENG;LI, XU;JU, HUAI-QIANG;LIU, JIAN;WANG, LIANG-JING;SHAO, JIAN-ZHONG;WANG, WENQI;ZHOU, TIANHUA;LIN, AIFU	ARTICLE	34267352	10.1038/s41422-021-00530-9	WOS:000674425300005
114	NANOPARTICLES OF CONJUGATED POLYMERS PREPARED FROM PHASE-SEPARATED FILMS OF PHOSPHOLIPIDS AND POLYMERS FOR BIOMEDICAL APPLICATIONS	YOON, JUNGJU;KWAG, JUNGHEON;SHIN, TAE JOO;PARK, JOONHYUCK;LEE, YONG MAN;LEE, YEBIN;PARK, JONGHYUP;HEO, JUNG;JOO, CHULMIN;PARK, TAE JUNG;YOO, PIL J.;KIM, SUNGJEE;PARK, JUHYUN	ARTICLE	24789764	10.1002/adma.201400906	WOS:000339565100023
115	CYTOPLASMIC FUNCTIONS OF TDP-43 AND FUS AND THEIR ROLE IN ALS	BIRSA, NICOL;BENTHAM, MATTHEW PETER;FRATTA, PIETRO	REVIEW	31132467	10.1016/j.semcdb.2019.05.023	WOS:000521732600019
116	FUS-DEPENDENT LIQUID-LIQUID PHASE SEPARATION IS IMPORTANT FOR DNA REPAIR INITIATION	LEVONE, BRUNNO R.;LENZKEN, SILVIA C.;ANTONACI, MARCO;MAISER, ANDREAS;RAPP, ALEXANDER;CONTE, FRANCESCA;REBER, STEFAN;MECHTERSHEIMER, JONAS;RONCHI, ANTONELLA E.;MUEHLEMANN, OLIVER;LEONHARDT, HEINRICH;CARDOSO, M. CRISTINA;RUEPP, MARC-DAVID;BARABINO, SILVIA M. L.	ARTICLE	33704371	10.1083/jcb.202008030	WOS:000648319800001
117	PRMT1 LOSS SENSITIZES CELLS TO PRMT5 INHIBITION	GAO, GUOZHEN;ZHANG, LIANG;VILLARREAL, OSCAR D.;HE, WEI;SU, DAN;BEDFORD, ELLA;MOH, PHOEBE;SHEN, JIANJUN;SHI, XIAOBING;BEDFORD, MARK T.;XU, HAN	ARTICLE	30916320	10.1093/nar/gkz200	WOS:000471248400017
118	THERMORESPONSIVE SEMICONDUCTING POLYMER NANOPARTICLES FOR CONTRAST-ENHANCED PHOTOACOUSTIC IMAGING	CUI, DONG;LI, PENGCHENG;ZHEN, XU;LI, JINGCHAO;JIANG, YUYAN;YU, AIXI;HU, XIANG;PU, KANYI	ARTICLE	Not Available	10.1002/adfm.201903461	WOS:000478458400001
119	LIQUID-LIKE DROPLET FORMATION BY TUMOR SUPPRESSOR P53 INDUCED BY MULTIVALENT ELECTROSTATIC INTERACTIONS BETWEEN TWO DISORDERED DOMAINS	KAMAGATA, KIYOTO;KANBAYASHI, SAORI;HONDA, MASAYA;ITOH, YUJI;TAKAHASHI, HIROTO;KAMEDA, TOMOSHI;NAGATSUGI, FUMI;TAKAHASHI, SATOSHI	ARTICLE	31953488	10.1038/s41598-020-57521-w	WOS:000562815900015
120	HYBRID AND HOLLOW POLY(<I>N</I>,<I>N</I>-DIMETHYLAMINOETHYL METHACRYLATE) NANOGELS AS STIMULI-RESPONSIVE CARRIERS FOR CONTROLLED RELEASE OF DOXORUBICIN	HAJEBI, SAKINEH;ABDOLLAHI, AMIN;ROGHANI-MAMAQANI, HOSSEIN;SALAMI-KALAJAHI, MEHDI	ARTICLE	Not Available	10.1016/j.polymer.2019.121716	WOS:000491867800026
121	ZEIN-BASED NANOCARRIERS AS POTENTIAL NATURAL ALTERNATIVES FOR DRUG AND GENE DELIVERY: FOCUS ON CANCER THERAPY	ELZOGHBY, AHMED;FREAG, MAY;MAMDOUH, HADEER;ELKHODAIRY, KADRIA	REVIEW	28641543	10.2174/1381612823666170622111250	WOS:000423532100005
122	DYNAMIC MIGRATION MODES OF COLLECTIVE CELLS	LIN, SHAO-ZHEN;YE, SANG;XU, GUANG-KUI;LI, BO;FENG, XI-QIAO	ARTICLE	30297134	10.1016/j.bpj.2018.09.010	WOS:000449422100023
123	NUCLEAR ACTIN: FROM DISCOVERY TO FUNCTION	KELPSCH, DANIEL J.;TOOTLE, TINA L.	ARTICLE	30312531	10.1002/ar.23959	WOS:000456995400004
124	REGULATION OF CELLULAR METABOLISM THROUGH PHASE SEPARATION OF ENZYMES	PROUTEAU, MANOEL;LOEWITH, ROBBIE	REVIEW	30513998	10.3390/biom8040160	WOS:000454524200063
125	IMPORTANCE OF FUNCTIONAL LOSS OF FUS IN FTLD/ALS	ISHIGAKI, SHINSUKE;SOBUE, GEN	REVIEW	29774215	10.3389/fmolb.2018.00044	WOS:000455243300002
126	PROTEIN PHASE SEPARATION AND ITS ROLE IN TUMORIGENESIS	JIANG, SHAN;FAGMAN, JOHAN BOURGHARDT;CHEN, CHANGYAN;ALBERTI, SIMON;LIU, BEIDONG	REVIEW	33138914	10.7554/eLife.60264	WOS:000588746100001
127	NEW MAGNETIC GRAPHITIZED CARBON BLACK TIO<SUB>2</SUB> COMPOSITE FOR PHOSPHOPEPTIDE SELECTIVE ENRICHMENT IN SHOTGUN PHOSPHOPROTEOMICS	PIOVESANA, SUSY;CAPRIOTTI, ANNA LAURA;CAVALIERE, CHIARA;FERRARIS, FRANCESCA;IGLESIAS, DANIEL;MARCHESAN, SILVIA;LAGANA, ALDO	ARTICLE	27935275	10.1021/acs.analchem.6b02345	WOS:000390621000013
128	SILICA-ASSISTED INCORPORATION OF POLYDOPAMINE INTO THE FRAMEWORK OF POROUS NANOCARRIERS BY A FACILE ONE-POT SYNTHESIS	ZHENG, XIANYING;CHEN, FENG;ZHANG, JIXI;CAI, KAIYONG	ARTICLE	32263193	10.1039/c5tb02784e	WOS:000373442600006
129	VIRAL TEGUMENT PROTEINS RESTRICT CGAS-DNA PHASE SEPARATION TO MEDIATE IMMUNE EVASION	XU, GUANGJU;LIU, CHONG;ZHOU, SHENG;LI, QUANJIN;FENG, YUN;SUN, PANPAN;FENG, HAN;GAO, YINA;ZHU, JINGPENG;LUO, XIU;ZHAN, QI;LIU, SONGQING;ZHU, SHU;DENG, HONGYU;LI, DONG;GAO, PU	ARTICLE	34015248	10.1016/j.molcel.2021.05.002	WOS:000671130000002
130	THERAPEUTICS-HOW TO TREAT PHASE SEPARATION-ASSOCIATED DISEASES	WHEELER, RICHARD JOHN	REVIEW	32364240	10.1042/ETLS20190176	WOS:000613198000007
131	PAN-RETROVIRAL NUCLEOCAPSID-MEDIATED PHASE SEPARATION REGULATES GENOMIC RNA POSITIONING AND TRAFFICKING	MONETTE, ANNE;NIU, MEIJUAN;CHEN, LOIS;RAO, SHRINGAR;GORELICK, ROBERT JAMES;MOULAND, ANDREW JOHN	ARTICLE	32320662	10.1016/j.celrep.2020.03.084	WOS:000526939900016
132	PHASE SEPARATION MEDIATES NUP98 FUSION ONCOPROTEIN LEUKEMIC TRANSFORMATION	CHANDRA, BAPPADITYA;MICHMERHUIZEN, NICOLE L.;SHIRNEKHI, HAZHEEN K.;TRIPATHI, SWARNENDU;PIOSO, BRITTANY J.;BAGGETT, DAVID W.;MITREA, DIANA M.;IACOBUCCI, ILARIA;WHITE, MICHAEL R.;CHEN, JINGJING;PARK, CHEON-GIL;WU, HUIYUN;POUNDS, STANLEY;MEDYUKHINA, ANNA;KHAIRY, KHALED;GAO, QINGSONG;QU, CHUNXU;ABDELHAMED, SHERIF;GORMAN, SCOTT D.;BAWA, SIMRANJOT;MASLANKA, CAROLYN;KINGER, SWATI;DOGRA, PRIYANKA;FERROLI…	ARTICLE	34903620	10.1158/2159-8290.CD-21-0674	WOS:000798853200001
133	THE INTEGRAL ROLE OF RNA IN STRESS GRANULE FORMATION AND FUNCTION	CAMPOS-MELO, DANAE;HAWLEY, ZACHARY C. E.;DROPPELMANN, CRISTIAN A.;STRONG, MICHAEL J.	REVIEW	34095105	10.3389/fcell.2021.621779	WOS:000657278600001
134	HSP40 PROTEINS PHASE SEPARATE TO CHAPERONE THE ASSEMBLY AND MAINTENANCE OF MEMBRANELESS ORGANELLES	GU, JINGE;LIU, ZHENYING;ZHANG, SHENGNAN;LI, YICHEN;XIA, WENCHENG;WANG, CHEN;XIANG, HUAIJIANG;LIU, ZHIJUN;TAN, LI;FANG, YANSHAN;LIU, CONG;LI, DAN	ARTICLE	33229560	10.1073/pnas.2002437117	WOS:000598974200015
135	BIOMOLECULAR CONDENSATES IN NEURODEGENERATION AND CANCER	SPANNL, STEPHANIE;TERESHCHENKO, MARIA;MASTROMARCO, GIOVANNI J.;IHN, SEAN J.;LEE, HYUN O.	REVIEW	31606941	10.1111/tra.12704	WOS:000498140400004
136	ULTRA-HIGH PERFORMANCE LIQUID CHROMATOGRAPHY TANDEM MASS SPECTROMETRIC METHOD FOR THE DETERMINATION OF TAMOXIFEN, <I>N</I>-DESMETHYLTAMOXIFEN, 4-HYDROXYTAMOXIFEN AND ENDOXIFEN IN DRIED BLOOD SPOTS-DEVELOPMENT, VALIDATION AND CLINICAL APPLICATION DURING BREAST CANCER ADJUVANT THERAPY	ANTUNES, MARINA VENZON;RAYMUNDO, SUZIANE;DE OLIVEIRA, VANESSA;STAUDT, DILANA ELISABETH;GOESSLING, GUSTAVO;PETEFFI, GIOVANA PIVA;BIAZUS, JORGE VILLANOVA;CAVALHEIRO, JOSE ANTONIO;TRE-HARDY, MARIE;CAPRON, ARNAUD;HAUFROID, VINCENT;WALLEMACQ, PIERRE;SCHWARTSMANN, GILBERTO;LINDEN, RAFAEL	ARTICLE	25476377	10.1016/j.talanta.2014.10.040	WOS:000349278900107
137	BASAL CONDENSATION OF NUMB AND PON COMPLEX VIA PHASE TRANSITION DURING <I>DROSOPHILA</I> NEUROBLAST ASYMMETRIC DIVISION	SHAN, ZELIN;TU, YUTING;YANG, YING;LIU, ZIHENG;ZENG, MENGLONG;XU, HUISHA;LONG, JIAFU;ZHANG, MINGJIE;CAI, YU;WEN, WENYU	ARTICLE	29467404	10.1038/s41467-018-03077-3	WOS:000425593800007
138	HIGH-RESOLUTION VISUALIZATION OF H3 VARIANTS DURING REPLICATION REVEALS THEIR CONTROLLED RECYCLING	CLEMENT, CAMILLE;ORSI, GUILLERMO A.;GATTO, ALBERTO;BOYARCHUK, EKATERINA;FOREST, AUDREY;HAJJ, BASSAM;MINE-HATTAB, JUDITH;GARNIER, MICKAEL;GURARD-LEVIN, ZACHARY A.;QUIVY, JEAN-PIERRE;ALMOUZNI, GENEVIEVE	ARTICLE	30093638	10.1038/s41467-018-05697-1	WOS:000441157600016
139	PHASE SEPARATION OF AXIN ORGANIZES THE Β-CATENIN DESTRUCTION COMPLEX	NONG, JUNXIU;KANG, KEXIN;SHI, QIAONI;ZHU, XUECHEN;TAO, QINGHUA;CHEN, YE-GUANG	ARTICLE	33651074	10.1083/jcb.202012112	WOS:000626384000001
140	TGF-Β-INDUCED DACT1 BIOMOLECULAR CONDENSATES REPRESS WNT SIGNALLING TO PROMOTE BONE METASTASIS	ESPOSITO, MARK;FANG, CAO;COOK, KATELYN C.;PARK, NANA;WEI, YONG;SPADAZZI, CHIARA;BRACHA, DAN;GUNARATNA, RAMESH T.;LAEVSKY, GARY;DECOSTE, CHRISTINA J.;SLABODKIN, HANNAH;BRANGWYNNE, CLIFFORD P.;CRISTEA, ILEANA M.;KANG, YIBIN	ARTICLE	33723425	10.1038/s41556-021-00641-w	WOS:000626809600003
141	ATP ENHANCES AT LOW CONCENTRATIONS BUT DISSOLVES AT HIGH CONCENTRATIONS LIQUID-LIQUID PHASE SEPARATION (LLPS) OF ALS/FTD-CAUSING FUS	KANG, JIAN;LIM, LIANGZHONG;SONG, JIANXING	ARTICLE	30205960	10.1016/j.bbrc.2018.09.014	WOS:000445975200028
142	A PH-RESPONSIVE SOLUBLE POLYMER-BASED HOMOGENEOUS SYSTEM FOR FAST AND HIGHLY EFFICIENT <I>N</I>-GLYCOPROTEIN/GLYCOPEPTIDE ENRICHMENT AND IDENTIFICATION BY MASS SPECTROMETRY	BAI, HAIHONG;FAN, CHAO;ZHANG, WANJUN;PAN, YITING;MA, LIN;YING, WANTAO;WANG, JIANHUA;DENG, YULIN;QIAN, XIAOHONG;QIN, WEIJIE	ARTICLE	29218189	10.1039/c5sc00396b	WOS:000356176200070
143	THE UBIQUITIN LIGASE ADAPTOR SPOP IN CANCER	CUNEO, MATTHEW J.;MITTAG, TANJA	REVIEW	31495053	10.1111/febs.15056	WOS:000486956400001
144	LOCI-SPECIFIC PHASE SEPARATION OF FET FUSION ONCOPROTEINS PROMOTES GENE TRANSCRIPTION	ZUO, LINYU;ZHANG, GUANWEI;MASSETT, MATTHEW;CHENG, JUN;GUO, ZICONG;WANG, LIANG;GAO, YIFEI;LI, RU;HUANG, XU;LI, PILONG;QI, ZHI	ARTICLE	33674598	10.1038/s41467-021-21690-7	WOS:000627413200002
145	BIOMOLECULAR CONDENSATION OF NUP98 FUSION PROTEINS DRIVES LEUKEMOGENIC GENE EXPRESSION	TERLECKI-ZANIEWICZ, STEFAN;HUMER, THERESA;EDER, THOMAS;SCHMOELLERL, JOHANNES;HEYES, ELIZABETH;MANHART, GABRIELE;KUCHYNKA, NATALIE;PARAPATICS, KATJA;LIBERANTE, FABIO G.;MUELLER, ANDRE C.;TOMAZOU, ELENI M.;GREBIEN, FLORIAN	ARTICLE	33479542	10.1038/s41594-020-00550-w	WOS:000609392800002
146	MECHANISTIC INSIGHTS AND POTENTIAL THERAPEUTIC APPROACHES FOR <I>NUP98</I>-REARRANGED HEMATOLOGIC MALIGNANCIES	MICHMERHUIZEN, NICOLE L.;KLCO, JEFFERY M.;MULLIGHAN, CHARLES G.	REVIEW	32766874	10.1182/blood.2020007093	WOS:000590565800006
147	THE PHYSIOLOGICAL AND PATHOLOGICAL BIOPHYSICS OF PHASE SEPARATION AND GELATION OF RNA BINDING PROTEINS IN AMYOTROPHIC LATERAL SCLEROSIS AND FRONTO-TEMPORAL LOBAR DEGENERATION	ST GEORGE-HYSLOP, PETER;LIN, JULIE QIAOJIN;MIYASHITA, AKINORI;PHILLIPS, EMMA C.;QAMAR, SEEMA;RANDLE, SUZANNE J.;WANG, GUOZHEN	ARTICLE	29723523	10.1016/j.brainres.2018.04.036	WOS:000436911200002
148	THE EXPANDING UNIVERSE OF PARP1-MEDIATED MOLECULAR AND THERAPEUTIC MECHANISMS	HUANG, DAN;KRAUS, W. LEE	REVIEW	35271815	10.1016/j.molcel.2022.02.021	WOS:000822385400017
149	INTRINSIC DISORDER-BASED EMERGENCE IN CELLULAR BIOLOGY: PHYSIOLOGICAL AND PATHOLOGICAL LIQUID-LIQUID PHASE TRANSITIONS IN CELLS	DARLING, APRIL L.;ZASLAVSKY, BORIS Y.;UVERSKY, VLADIMIR N.	REVIEW	31167414	10.3390/polym11060990	WOS:000473819100062
150	STRUCTURAL AND BIOPHYSICAL INSIGHTS INTO THE FUNCTION OF THE INTRINSICALLY DISORDERED MYC ONCOPROTEIN	BEAULIEU, MARIE-EVE;CASTILLO, FRANCISCO;SOUCEK, LAURA	REVIEW	32331235	10.3390/cells9041038	WOS:000535559500249
151	LIQUID-LIQUID PHASE TRANSITIONS AND AMYLOID AGGREGATION IN PROTEINS RELATED TO CANCER AND NEURODEGENERATIVE DISEASES	DE OLIVEIRA, GUILHERME A. P.;CORDEIRO, YRAIMA;SILVA, JERSON L.;VIEIRA, TUANE C. R. G.	REVIEW	31928729	10.1016/bs.apcsb.2019.08.002	WOS:000610797900009
152	SINGLE MOLECULE FRET: A POWERFUL TOOL TO STUDY INTRINSICALLY DISORDERED PROTEINS	LEBLANC, SHARONDA J.;KULKARNI, PRAKASH;WENINGER, KEITH R.	REVIEW	30413085	10.3390/biom8040140	WOS:000454524200043
153	LINE ACTIVITY OF GANGLIOSIDE GM1 REGULATES THE RAFT SIZE DISTRIBUTION IN A CHOLESTEROL-DEPENDENT MANNER	GALIMZYANOV, T. R.;LYUSHNYAK, A. S.;ALEKSANDROVA, V. V.;SHILOVA, L. A.;MIKHALYOV, I. I.;MOLOTKOVSKAYA, I. M.;AKIMOV, S. A.;BATISHCHEV, O. V.	ARTICLE	28324651	10.1021/acs.langmuir.7b00404	WOS:000399263600020
154	NEGRI BODIES AND OTHER VIRUS MEMBRANE-LESS REPLICATION COMPARTMENTS	NEVERS, QUENTIN;ALBERTINI, AURELIE A.;LAGAUDRIERE-GESBERT, CECILE;GAUDIN, YVES	REVIEW	32835749	10.1016/j.bbamcr.2020.118831	WOS:000576137700005
155	PHASE SEPARATION OF POLO-LIKE KINASE 4 BY AUTOACTIVATION AND CLUSTERING DRIVES CENTRIOLE BIOGENESIS	PARK, JUNG-EUN;ZHANG, LIANG;BANG, JEONG KYU;ANDRESSON, THORKELL;DIMAIO, FRANK;LEE, KYUNG S.	ARTICLE	31672968	10.1038/s41467-019-12619-2	WOS:000493438700007
156	ABERRANT PHASE TRANSITIONS: SIDE EFFECTS AND NOVEL THERAPEUTIC STRATEGIES IN HUMAN DISEASE	VERDILE, VERONICA;DE PAOLA, ELISE;PARONETTO, MARIA PAOLA	REVIEW	30967892	10.3389/fgene.2019.00173	WOS:000462163900001
157	MOLECULAR STRUCTURE AND INTERACTIONS WITHIN AMYLOID-LIKE FIBRILS FORMED BY A LOW-COMPLEXITY PROTEIN SEQUENCE FROM FUS	LEE, MYUNGWOON;GHOSH, UJJAYINI;THURBER, KENT R.;KATO, MASATO;TYCKO, ROBERT	ARTICLE	33184287	10.1038/s41467-020-19512-3	WOS:000593980000001
158	ENDOTOXIN-FREE <I>E-COLI-</I>BASED CELL-FREE PROTEIN SYNTHESIS: PRE-EXPRESSION ENDOTOXIN REMOVAL APPROACHES FOR ON-DEMAND CANCER THERAPEUTIC PRODUCTION	WILDING, KRISTEN M.;HUNT, JOHN P.;WILKERSON, JOSHUA W.;FUNK, PARKER J.;SWENSEN, REBECCA L.;CARVER, WILLIAM C.;CHRISTIAN, MICHAEL L.;BUNDY, BRADLEY C.	ARTICLE	30024107	10.1002/biot.201800271	WOS:000460177400017
159	QUANTITATIVE TRANSPORTER PROTEOMICS BY LIQUID CHROMATOGRAPHY WITH TANDEM MASS SPECTROMETRY: ADDRESSING METHODOLOGIC ISSUES OF PLASMA MEMBRANE ISOLATION AND EXPRESSION-ACTIVITY RELATIONSHIP	KUMAR, VINEET;PRASAD, BHAGWAT;PATILEA, GABRIELA;GUPTA, ANSHUL;SALPHATI, LAURENT;EVERS, RAYMOND;HOP, CORNELIS E. C. A.;UNADKAT, JASHVANT D.	ARTICLE	25488931	10.1124/dmd.114.061614	WOS:000347816800013
160	DOMAIN FORMATION AND PERMEABILIZATION INDUCED BY THE SAPONIN Α-HEDERIN AND ITS AGLYCONE HEDERAGENIN IN A CHOLESTEROL-CONTAINING BILAYER	LORENT, JOSEPH;LINS, LAURENCE;DOMENECH, OSCAR;QUETIN-LECLERCQ, JOELLE;BRASSEUR, ROBERT;MINGEOT-LECLERCQ, MARIE-PAULE	ARTICLE	24690040	10.1021/la4049902	WOS:000335297300006
161	MEMBRANE INTERACTION OF RETROVIRAL GAG PROTEINS	DICK, ROBERT A.;VOGT, VOLKER M.	REVIEW	24808894	10.3389/fmicb.2014.00187	WOS:000335959700001
162	INTRINSICALLY DISORDERED PROTEINS AND BIOMOLECULAR CONDENSATES AS DRUG TARGETS	BIESAGA, MATEUSZ;FRIGOLE-VIVAS, MARTA;SALVATELLA, XAVIER	REVIEW	33812316	10.1016/j.cbpa.2021.02.009	WOS:000664038100010
163	MULTI-COMPONENT CAHN-HILLIARD SYSTEM WITH DIFFERENT BOUNDARY CONDITIONS IN COMPLEX DOMAINS	LI, YIBAO;CHOI, JUNG-IL;KIM, JUNSEOK	ARTICLE	Not Available	10.1016/j.jcp.2016.07.017	WOS:000381585500001
164	INDUCED PHASE SEPARATION OF MUTANT NF2 IMPRISONS THE CGAS-STING MACHINERY TO ABROGATE ANTITUMOR IMMUNITY	MENG, FANSEN;YU, ZHENGYANG;ZHANG, DAN;CHEN, SHASHA;GUAN, HONGXIN;ZHOU, RUYUAN;WU, QIROU;ZHANG, QIAN;LIU, SHENGDUO;RAMANI, MUKESH KUMAR VENKAT;YANG, BING;BA, XIAO-QUN;ZHANG, JING;HUANG, JUN;BAI, XUELI;QIN, JUN;FENG, XIN-HUA;OUYANG, SONGYING;ZHANG, YAN JESSIE;LIANG, TINGBO;XU, PINGLONG	ARTICLE	34453890	10.1016/j.molcel.2021.07.040	WOS:000710234200007
165	RARE EARTH METALS' INFLUENCE ON THE HEAT GENERATING CAPABILITY OF COBALT FERRITE NANOPARTICLES	VIRLAN, CONSTANTIN;BULAI, GEORGIANA;CALTUN, OVIDIU FLORIN;HEMPELMANN, ROLF;PUI, AUREL	ARTICLE	Not Available	10.1016/j.ceramint.2016.04.121	WOS:000377733500057
166	EVIDENCE FOR ADDITIVE AND SYNERGISTIC ACTION OF MAMMALIAN ENHANCERS DURING CELL FATE DETERMINATION	CHOI, JINMI;LYSAKOVSKAIA, KSENIIA;STIK, GREGOIRE;DEMEL, CARINA;SOEDING, JOHANNES;TIAN, TIAN, V;GRAF, THOMAS;CRAMER, PATRICK	ARTICLE	33770473	10.7554/eLife.65381	WOS:000635476800001
167	CELL-CELL INTERFACES AS SPECIALIZED COMPARTMENTS DIRECTING CELL FUNCTION	BELARDI, BRIAN;SON, SUNGMIN;FELCE, JAMES H.;DUSTIN, MICHAEL L.;FLETCHER, DANIEL A.	REVIEW	33093672	10.1038/s41580-020-00298-7	WOS:000581547100001
168	INTERACTION OF PRENYLATED CHALCONES AND FLAVANONES FROM COMMON HOP WITH PHOSPHATIDYLCHOLINE MODEL MEMBRANES	WESOLOWSKA, OLGA;GASIOROWSKA, JUSTYNA;PETRUS, JOANNA;CZARNIK-MATUSEWICZ, BOGUSLAWA;MICHALAK, KRYSTYNA	ARTICLE	24060562	10.1016/j.bbamem.2013.09.009	WOS:000330814000010
169	P62-DEPENDENT PHASE SEPARATION OF PATIENT-DERIVED KEAP1 MUTATIONS AND NRF2	CLOER, E. W.;SIESSER, P. F.;COUSINS, E. M.;GOLDFAR, D.;MOWREY, D. D.;HARRISON, J. S.;WEIR, S. J.;DOKHOLYAN, N. V.;MAJOR, M. B.	ARTICLE	30126895	10.1128/MCB.00644-17	WOS:000448526000007
170	SYNAPTIC PATHS TO NEURODEGENERATION: THE EMERGING ROLE OF TDP-43 AND FUS IN SYNAPTIC FUNCTIONS	LING, SHUO-CHIEN	REVIEW	29755516	10.1155/2018/8413496	WOS:000430694300001
171	HYPERTONIC STRESS CAUSES CYTOPLASMIC TRANSLOCATION OF NEURONAL, BUT NOT ASTROCYTIC, FUS DUE TO IMPAIRED TRANSPORTIN FUNCTION	HOCK, EVA-MARIA;MANIECKA, ZUZANNA;HRUSKA-PLOCHAN, MARIAN;REBER, STEFAN;LAFERRIERE, FLORENT;SAHADEVAN, SONU M. K.;EDERLE, HELENA;GITTINGS, LAUREN;PELKMANS, LUCAS;DUPUIS, LUC;LASHLEY, TAMMARYN;RUEPP, MARC-DAVID;DORMANN, DOROTHEE;POLYMENIDOU, MAGDALINI	ARTICLE	30044993	10.1016/j.celrep.2018.06.094	WOS:000439589900018
172	ANOMALOUS DENSE LIQUID CONDENSATES HOST THE NUCLEATION OF TUMOR SUPPRESSOR P53 FIBRILS	SAFARI, MOHAMMAD S.;WANG, ZHIQING;TAILOR, KUNAAL;KOLOMEISKY, ANATOLY B.;CONRAD, JACINTA C.;VEKILOV, PETER G.	ARTICLE	30739016	10.1016/j.isci.2019.01.027	WOS:000460603200028
173	PEPTIDYL ARGININE DEIMINASE 2 (PADI2)-MEDIATED ARGININE CITRULLINATION MODULATES TRANSCRIPTION IN CANCER	BEATO, MIGUEL;SHARMA, PRIYANKA	REVIEW	32079300	10.3390/ijms21041351	WOS:000522524400178
174	RESPIRATORY SYNCYTIAL VIRUS SEQUESTERS NF-ΚB SUBUNIT P65 TO CYTOPLASMIC INCLUSION BODIES TO INHIBIT INNATE IMMUNE SIGNALING	JOBE, FATOUMATTA;SIMPSON, JENNIFER;HAWES, PHILIPPA;GUZMAN, EFRAIN;BAILEY, DALAN	ARTICLE	32878896	10.1128/JVI.01380-20	WOS:000582729300014
175	IN VIVO SELF-ASSEMBLY INDUCED CELL MEMBRANE PHASE SEPARATION FOR IMPROVED PEPTIDE DRUG INTERNALIZATION	GUO, RUO-CHEN;ZHANG, XUE-HAO;FAN, PENG-SHENG;SONG, BEN-LI;LI, ZHI-XIANG;DUAN, ZHONG-YU;QIAO, ZENG-YING;WANG, HAO	ARTICLE	34549872	10.1002/anie.202111839	WOS:000708106500001
176	PHASE-SEPARATION-INDUCED FORMATION OF JANUS DROPLETS BASED ON AQUEOUS TWO-PHASE SYSTEMS	YUAN, HAO;MA, QINGMING;SONG, YANG;TANG, MATTHEW Y. H.;CHAN, YAU KEI;SHUM, HO CHEUNG	ARTICLE	Not Available	10.1002/macp.201600422	WOS:000393408500012
177	MLL4-ASSOCIATED CONDENSATES COUNTERBALANCE POLYCOMB-MEDIATED NUCLEAR MECHANICAL STRESS IN KABUKI SYNDROME	FASCIANI, ALESSANDRA;D'ANNUNZIO, SARAH;POLI, VITTORIA;FAGNOCCHI, LUCA;BEYES, SVEN;MICHELATTI, DANIELA;CORAZZA, FRANCESCO;ANTONELLI, LAURA;GREGORETTI, FRANCESCO;OLIVA, GENNARO;BELLI, ROMINA;PERONI, DANIELE;DOMENICI, ENRICO;ZAMBRANO, SAMUEL;INTARTAGLIA, DANIELA;SETTEMBRE, CARMINE;CONTE, IVAN;TESTI, CLAUDIA;VERGYRIS, PANAGIOTIS;RUOCCO, GIANCARLO;ZIPPO, ALESSIO	ARTICLE	33169020	10.1038/s41588-020-00724-8	WOS:000588008100001
178	CHRONIC STRESS INDUCES FORMATION OF STRESS GRANULES AND PATHOLOGICAL TDP-43 AGGREGATES IN HUMAN ALS FIBROBLASTS AND IPSC-MOTONEURONS	RATTI, ANTONIA;GUMINA, VALENTINA;LENZI, PAOLA;BOSSOLASCO, PATRIZIA;FULCERI, FEDERICA;VOLPE, CLARA;BARDELLI, DONATELLA;PREGNOLATO, FRANCESCA;MARASCHI, ANNAMARIA;FORNAI, FRANCESCO;SILANI, VINCENZO;COLOMBRITA, CLAUDIA	ARTICLE	32827688	10.1016/j.nbd.2020.105051	WOS:000579188500004
179	FUSED IN SARCOMA: PROPERTIES, SELF-ASSEMBLY AND CORRELATION WITH NEURODEGENERATIVE DISEASES	CHEN, CHEN;DING, XIUFANG;AKRAM, NIMRAH;XUE, SONG;LUO, SHI-ZHONG	REVIEW	31022909	10.3390/molecules24081622	WOS:000467765700177
180	INTERACTIONS BETWEEN ALS-LINKED FUS AND NUCLEOPORINS ARE ASSOCIATED WITH DEFECTS IN THE NUCLEOCYTOPLASMIC TRANSPORT PATHWAY	LIN, YEN-CHEN;KUMAR, MEENAKSHI SUNDARAM;RAMESH, NANDINI;ANDERSON, ERIC N.;NGUYEN, AIVI T.;KIM, BORAM;CHEUNG, SIMON;MCDONOUGH, JUSTIN A.;SKARNES, WILLIAM C.;LOPEZ-GONZALEZ, RODRIGO;LANDERS, JOHN E.;FAWZI, NICOLAS L.;MACKENZIE, IAN R. A.;LEE, EDWARD B.;NICKERSON, JEFFREY A.;GRUNWALD, DAVID;PANDEY, UDAI B.;BOSCO, DARYL A.	ARTICLE	34059832	10.1038/s41593-021-00859-9	WOS:000656378400001
181	DESIGN PRINCIPLES, SYNTHESIS AND BIOMEDICAL APPLICATIONS OF POLYMER VESICLES WITH INHOMOGENEOUS MEMBRANES	LIU, DANQING;SUN, HUI;XIAO, YUFEN;CHEN, SHUAI;CORNEL, ERIK JAN;ZHU, YUNQING;DU, JIANZHONG	ARTICLE	32682902	10.1016/j.jconrel.2020.07.018	WOS:000572084900001
182	HEAT-INDUCED SOLUBILIZATION OF CURCUMIN IN KINETICALLY STABLE PLURONIC P123 MICELLES AND VESICLES: AN EXPLOIT OF SLOW DYNAMICS OF THE MICELLAR RESTRUCTURING PROCESSES IN THE AQUEOUS PLURONIC SYSTEM	GANGULY, R.;KUNWAR, A.;DUTTA, B.;KUMAR, S.;BARICK, K. C.;BALLAL, A.;ASWAL, V. K.;HASSAN, P. A.	ARTICLE	28110039	10.1016/j.colsurfb.2017.01.023	WOS:000398014100021
183	BASIC PRINCIPLES AND PRACTICAL APPLICATIONS OF THE CAHN-HILLIARD EQUATION	KIM, JUNSEOK;LEE, SEUNGGYU;CHOI, YONGHO;LEE, SEOK-MIN;JEONG, DARAE	REVIEW	Not Available	10.1155/2016/9532608	WOS:000387377400001
184	THE SPECKLED PROTEIN (SP) FAMILY: IMMUNITY'S CHROMATIN READERS	FRASCHILLA, ISABELLA;JEFFREY, KATE L.	REVIEW	32386862	10.1016/j.it.2020.04.007	WOS:000614270400001
185	LONG NONCODING RNAS AND STRESS RESPONSE IN THE NUCLEOLUS	PIROGOV, SERGEI A.;GVOZDEV, VLADIMIR A.;KLENOV, MIKHAIL S.	REVIEW	31269716	10.3390/cells8070668	WOS:000478902000058
186	ARGININE METHYLATION OF SARS-COV-2 NUCLEOCAPSID PROTEIN REGULATES RNA BINDING, ITS ABILITY TO SUPPRESS STRESS GRANULE FORMATION, AND VIRAL REPLICATION	CAI, TING;YU, ZHENBAO;WANG, ZHEN;LIANG, CHEN;RICHARD, STEPHANE	ARTICLE	34029587	10.1016/j.jbc.2021.100821	WOS:000678068400023
187	NEXT-GENERATION DRUGS AND PROBES FOR CHROMATIN BIOLOGY: FROM TARGETED PROTEIN DEGRADATION TO PHASE SEPARATION	CERMAKOVA, KATERINA;HODGES, H. COURTNEY	REVIEW	30082609	10.3390/molecules23081958	WOS:000445295500123
188	PRODUCTION OF CNT-TAXOL-EMBEDDED PCL MICROSPHERES USING AN AMMONIUM-BASED ROOM TEMPERATURE IONIC LIQUID: AS A SUSTAINED DRUG DELIVERY SYSTEM	KIM, SEONG YEOL;HWANG, JI-YOUNG;SEO, JAE-WON;SHIN, UEON SANG	ARTICLE	25527087	10.1016/j.jcis.2014.11.044	WOS:000347671900019
189	BETA CAROTENE-LOADED ZEIN NANOPARTICLES TO IMPROVE THE BIOPHARMACEUTICAL ATTRIBUTES AND TO ABOLISH THE TOXICITY OF METHOTREXATE: A PRECLINICAL STUDY FOR BREAST CANCER	JAIN, ASHAY;SHARMA, GAJANAND;KUSHWAH, VARUN;GHOSHAL, GARGI;JAIN, ATUL;SINGH, BHUPINDER;SHIVHARE, U. S.;JAIN, SANYOG;KATARE, O. P.	ARTICLE	29361842	10.1080/21691401.2018.1428811	WOS:000457049400039
190	NUCLEAR MICROENVIRONMENT IN CANCER: CONTROL THROUGH LIQUID-LIQUID PHASE SEPARATION	NOZAWA, RYU-SUKE;YAMAMOTO, TATSURO;TAKAHASHI, MOTOKO;TACHIWANA, HIROAKI;MARUYAMA, REO;HIROTA, TORU;SAITOH, NORIKO	REVIEW	32594560	10.1111/cas.14551	WOS:000550404700001
191	NMR AND EPR REVEAL A COMPACTION OF THE RNA-BINDING PROTEIN FUS UPON DROPLET FORMATION	EMMANOUILIDIS, LEONIDAS;ESTEBAN-HOFER, LAURA;DAMBERGER, FRED F.;DE VRIES, TEBBE;NGUYEN, CRISTINA K. X.;IBANEZ, LUIS FABREGAS;MERGENTHAL, SIMON;KLOTZSCH, ENRICO;YULIKOV, MAXIM;JESCHKE, GUNNAR;ALLAIN, FREDERIC H. -T.	ARTICLE	33686294	10.1038/s41589-021-00752-3	WOS:000626376100002
192	PHASE SEPARATION OF P53 PRECEDES AGGREGATION AND IS AFFECTED BY ONCOGENIC MUTATIONS AND LIGANDS	PETRONILHO, ELAINE C.;PEDROTE, MURILO M.;MARQUES, MAYRA A.;PASSOS, YULLI M.;MOTA, MICHELLE F.;JAKOBUS, BENJAMIN;DE SOUSA, GILENO DOS SANTOS;PEREIRA DA COSTA, FILIPE;FELIX, ADRIANI L.;FERRETTI, GIULIA D. S.;ALMEIDA, FERNANDO P.;CORDEIRO, YRAIMA;VIEIRA, TUANE C. R. G.;DE OLIVEIRA, GUILHERME A. P.;SILVA, JERSON L.	ARTICLE	34163823	10.1039/d1sc01739j	WOS:000643915800001
193	CORE AUTOPHAGY GENES AND HUMAN DISEASES	ZHAO, YAN G.;ZHANG, HONG	REVIEW	31480011	10.1016/j.ceb.2019.08.003	WOS:000501828200017
194	THE REGULATION OF YORKIE, YAP AND TAZ: NEW INSIGHTS INTO THE HIPPO PATHWAY	MANNING, SAMUEL A.;KROEGER, BENJAMIN;HARVEY, KIERAN F.	REVIEW	32341025	10.1242/dev.179069	WOS:000541742300002
195	TUNING CELL ADHESION ON POLYMERIC AND NANOCOMPOSITE SURFACES: ROLE OF TOPOGRAPHY VERSUS SUPERHYDROPHOBICITY	ZANGI, SEPIDEH;HEJAZI, IMAN;SEYFI, JAVAD;HEJAZI, EHSAN;KHONAKDAR, HOSSEIN ALI;DAVACHI, SEYED MOHAMMAD	ARTICLE	27040256	10.1016/j.msec.2016.03.021	WOS:000374916800068
196	LAMINA ASSOCIATED DOMAINS AND GENE REGULATION IN DEVELOPMENT AND CANCER	LOCHS, SILKE J. A.;KEFALOPOULOU, SAMY;KIND, JOP	REVIEW	30901978	10.3390/cells8030271	WOS:000464189700007
197	ZEIN NANOPARTICLES AS NONTOXIC DELIVERY SYSTEM FOR MAYTANSINE IN THE TREATMENT OF NON-SMALL CELL LUNG CANCER	YU, XIANGLONG;WU, HUICHAO;HU, HAIYAN;DONG, ZIYI;DANG, YUNNI;QI, QI;WANG, YAN;DU, SHOUYING;LU, YANG	ARTICLE	31870183	10.1080/10717544.2019.1704942	WOS:000505134400001
198	<I>IN VITRO</I> AND<I> IN VIVO</I> EVALUATION OF AN ORAL SUSTAINED RELEASE HEPATOPROTECTIVE CAFFEINE LOADED W/O PICKERING EMULSION FORMULA - CONTAINING WHEAT GERM OIL AND STABILIZED BY MAGNESIUM OXIDE NANOPARTICLES	ELMOTASEM, HEBA;FARAG, HALA K.;SALAMA, ABEER A. A.	ARTICLE	29777765	10.1016/j.ijpharm.2018.05.038	WOS:000439096500008
199	EMERGING ROLES OF LIQUID-LIQUID PHASE SEPARATION IN CANCER: FROM PROTEIN AGGREGATION TO IMMUNE-ASSOCIATED SIGNALING	LU, JIAHUA;QIAN, JUNJIE;XU, ZHENTIAN;YIN, SHENGYONG;ZHOU, LIN;ZHENG, SHUSEN;ZHANG, WU	REVIEW	34235141	10.3389/fcell.2021.631486	WOS:000669472600001
200	LEARNING THE CHEMICAL GRAMMAR OF BIOMOLECULAR CONDENSATES	KILGORE, HENRY R.;YOUNG, RICHARD A.	ARTICLE	35761089	10.1038/s41589-022-01046-y	WOS:000817018100001
201	TP63 LINKS CHROMATIN REMODELING AND ENHANCER REPROGRAMMING TO EPIDERMAL DIFFERENTIATION AND SQUAMOUS CELL CARCINOMA DEVELOPMENT	YI, MEI;TAN, YIXIN;WANG, LI;CAI, JING;LI, XIAOLING;ZENG, ZHAOYANG;XIONG, WEI;LI, GUIYUAN;LI, XIAYU;TAN, PINGQING;XIANG, BO	REVIEW	32447427	10.1007/s00018-020-03539-2	WOS:000534982300002
202	IN VITRO EVALUATION OF THE INHALABLE QUERCETIN LOADED NANOEMULSION FOR PULMONARY DELIVERY	ARBAIN, NOOR HAFIZAH;SALIM, NORAZLINALIZA;MASOUMI, HAMID REZA FARD;WONG, TIN WUI;BASRI, MAHIRAN;RAHMAN, MOHD BASYARUDDIN ABDUL	ARTICLE	29541999	10.1007/s13346-018-0509-5	WOS:000463084100008
203	LNCRNAS IN HUMAN CANCERS: SIGNAL FROM NOISE	ADNANE, SARA;MARINO, ALESSANDRO;LEUCCI, ELEONORA	REVIEW	35168846	10.1016/j.tcb.2022.01.006	WOS:000861754000004
204	A PREDICTIVE COARSE-GRAINED MODEL FOR POSITION-SPECIFIC EFFECTS OF POST-TRANSLATIONAL MODIFICATIONS	PERDIKARI, THEODORA MYRTO;JOVIC, NINA;DIGNON, GREGORY L.;KIM, YOUNG C.;FAWZI, NICOLAS L.;MITTAL, JEETAIN	ARTICLE	33582133	10.1016/j.bpj.2021.01.034	WOS:000642081100008
205	A GUIDE TO MEMBRANELESS ORGANELLES AND THEIR VARIOUS ROLES IN GENE REGULATION	HIROSE, TETSURO;NINOMIYA, KENSUKE;NAKAGAWA, SHINICHI;YAMAZAKI, TOMOHIRO	REVIEW	36424481	10.1038/s41580-022-00558-8	WOS:000887859200001
206	FUS-INDUCED NEUROTOXICITY IN <I>DROSOPHILA</I> IS PREVENTED BY DOWNREGULATING NUCLEOCYTOPLASMIC TRANSPORT PROTEINS	STEYAERT, JOLIEN;SCHEVENEELS, WENDY;VANNESTE, JONI;VAN DAMME, PHILIP;ROBBERECHT, WIM;CALLAERTS, PATRICK;BOGAERT, ELKE;VAN DEN BOSCH, LUDO	ARTICLE	30379317	10.1093/hmg/ddy303	WOS:000452536200009
207	SPONTANEOUS SWITCHING AMONG CONFORMATIONAL ENSEMBLES IN INTRINSICALLY DISORDERED PROTEINS	CHOI, UCHEOR B.;SANABRIA, HUGO;SMIRNOVA, TATYANA;BOWEN, MARK E.;WENINGER, KEITH R.	REVIEW	30909517	10.3390/biom9030114	WOS:000464410200002
208	RESVERATROL INDUCES ORDERED DOMAINS FORMATION IN BIOMEMBRANES: IMPLICATION FOR ITS PLEIOTROPIC ACTION	NEVES, ANA RUTE;NUNES, CLAUDIA;REIS, SALETTE	ARTICLE	26456556	10.1016/j.bbamem.2015.10.005	WOS:000366873400002
209	DEVELOPMENT OF A NON-TOXIC AND NON-DENATURING FORMULATION PROCESS FOR ENCAPSULATION OF SDF-1Α INTO PLGA/PEG-PLGA NANOPARTICLES TO ACHIEVE SUSTAINED RELEASE	MANSOR, MUHAMMAD HAJI;NAJBERG, MATHIE;CONTINI, AURELIEN;ALVAREZ -LORENZO, CARMEN;GARCION, EMMANUEL;JEROME, CHRISTINE;BOURY, FRANK	ARTICLE	29325770	10.1016/j.ejpb.2017.12.020	WOS:000429398100005
210	BIOMOLECULAR CONDENSATES AND THEIR LINKS TO CANCER PROGRESSION	CAI, DANFENG;LIU, ZHE;LIPPINCOTT-SCHWARTZ, JENNIFER	REVIEW	33579564	10.1016/j.tibs.2021.01.002	WOS:000663420200004
211	MOLECULAR INTERACTIONS CONTRIBUTING TO FUS SYGQ LC-RGG PHASE SEPARATION AND CO-PARTITIONING WITH RNA POLYMERASE II HEPTADS	MURTHY, ANASTASIA C.;TANG, WAI SHING;JOVIC, NINA;JANKE, ABIGAIL M.;SEO, DA HEE;PERDIKARI, THEODORA MYRTO;MITTAL, JEETAIN;FAWZI, NICOLAS L.	ARTICLE	34759379	10.1038/s41594-021-00677-4	WOS:000717033000010
212	LIQUID-LIQUID PHASE SEPARATION (LLPS) IN CELLULAR PHYSIOLOGY AND TUMOR BIOLOGY	PENG, PEI-HUA;HSU, KAI-WEN;WU, KOU-JUEY	REVIEW	34522448	Not Available	WOS:000692198900003
213	IDENTIFYING POLY(ADP-RIBOSE)-BINDING PROTEINS WITH PHOTOAFFINITY-BASED PROTEOMICS	DASOVICH, MORGAN;BECKETT, MORGAN Q.;BAILEY, SCOTT;ONG, SHAO-EN;GREENBERG, MARC M.;LEUNG, ANTHONY K. L.	ARTICLE	33596067	10.1021/jacs.0c12246	WOS:000626325000003
214	PARASPECKLE NUCLEAR CONDENSATES: GLOBAL SENSORS OF CELL STRESS?	MCCLUGGAGE, FINN;FOX, ARCHA H.	REVIEW	33748979	10.1002/bies.202000245	WOS:000631037100001
215	ONCOLIPIDOMICS: MASS SPECTROMETRIC QUANTITATION OF LIPIDS IN CANCER RESEARCH	WOLRAB, DENISE;JIRASKO, ROBERT;CHOCHOLOUSKOVA, MICHAELA;PETERKA, ONDREJ;HOLCAPEK, MICHAL	REVIEW	Not Available	10.1016/j.trac.2019.04.012	WOS:000501783700026
216	REGULATION OF LIQUID-LIQUID PHASE SEPARATION WITH FOCUS ON POST-TRANSLATIONAL MODIFICATIONS	LUO, YUN-YI;WU, JUN-JUN;LI, YAN-MEI	ARTICLE	34816836	10.1039/d1cc05266g	WOS:000721895600001
217	ABERRANT PHASE SEPARATION AND CANCER	TANIUE, KENZUI;AKIMITSU, NOBUYOSHI	REVIEW	33583140	10.1111/febs.15765	WOS:000624505100001
218	53BP1 REGULATES HETEROCHROMATIN THROUGH LIQUID PHASE SEPARATION	ZHANG, LEI;GENG, XINRAN;WANG, FANGFANG;TANG, JINSHAN;ICHIDA, YU;SHARMA, ARISHYA;JIN, SORA;CHEN, MINGYUE;TANG, MINGLIANG;POZO, FRANKLIN MAYCA;WANG, WENXIU;WANG, JANET;WOZNIAK, MICHAL;GUO, XIAOXIA;MIYAGI, MASARU;JIN, FULAI;XU, YONGJIE;YAO, XINSHENG;ZHANG, YOUWEI	ARTICLE	35042897	10.1038/s41467-022-28019-y	WOS:000744122300017
219	THE PHASE SEPARATION-DEPENDENT FUS INTERACTOME REVEALS NUCLEAR AND CYTOPLASMIC FUNCTION OF LIQUID-LIQUID PHASE SEPARATION	REBER, STEFAN;JUTZI, DANIEL;LINDSAY, HELEN;DEVOY, ANNY;MECHTERSHEIMER, JONAS;LEVONE, BRUNNO ROCHA;DOMANSKI, MICHAL;BENTMANN, EVA;DORMANN, DOROTHEE;MUEHLEMANN, OLIVER;BARABINO, SILVIA M. L.;RUEPP, MARC-DAVID	ARTICLE	34233002	10.1093/nar/gkab582	WOS:000685211300040
220	FUNCTIONAL MECHANISMS AND ABNORMALITIES OF THE NUCLEAR LAMINA	KAROUTAS, ADAM;AKHTAR, ASIFA	REVIEW	33558730	10.1038/s41556-020-00630-5	WOS:000616034400001
221	ROLES OF NON-CANONICAL STRUCTURES OF NUCLEIC ACIDS IN CANCER AND NEURODEGENERATIVE DISEASES	TATEISHI-KARIMATA, HISAE;SUGIMOTO, NAOKI	ARTICLE	34244785	10.1093/nar/gkab580	WOS:000692599800009
222	HISTONE VARIANT MACROH2A: FROM CHROMATIN DEPOSITION TO MOLECULAR FUNCTION	SUN, ZHEN;BERNSTEIN, EMILY	REVIEW	31015383	10.1042/EBC20180062	WOS:000508830700006
223	REMODELLING OF PRIMARY HUMAN CD4<SUP>+</SUP> T CELL PLASMA MEMBRANE ORDER BY <I>N</I>-3 PUFA	FAN, YANG-YI;FUENTES, NATIVIDAD R.;HOU, TIM Y.;BARHOUMI, ROLA;LI, XIAN C.;DEUTZ, NICOLAAS E. P.;ENGELEN, MARIELLE P. K. J.;MCMURRAY, DAVID N.;CHAPKIN, ROBERT S.	REVIEW	29249211	10.1017/S0007114517003385	WOS:000423214600006
224	CHONDROITIN-MODIFIED LIPID NANOPARTICLES TARGET THE GOLGI TO DEGRADE EXTRACELLULAR MATRIX FOR LIVER CANCER MANAGEMENT	LUO, JINGWEN;GONG, TAO;MA, LIXIN	ARTICLE	32933700	10.1016/j.carbpol.2020.116887	WOS:000571541400003
225	DETERMINATION OF SEMET AND SE(IV) IN BIOFORTIFIED YEAST BY ION-PAIR REVERSED PHASE LIQUID CHROMATOGRAPHY-HYDRIDE GENERATION-MICROWAVE INDUCED NITROGEN PLASMA ATOMIC EMISSION SPECTROMETRY (HPLC-HG-MP-AES)	YANEZ BARRIENTOS, EUNICE;WROBEL, KAZIMIERZ;TORRES GUZMAN, JUAN CARLOS;CORRALES ESCOBOSA, ALMA ROSA;WROBEL, KATARZYNA	ARTICLE	Not Available	10.1039/c5ja00276a	WOS:000367315200016
226	NANOSCALE PARTITIONING OF PACLITAXEL IN HYBRID LIPID-POLYMER MEMBRANES	TUTEJA, MOHIT;KANG, MINJEE;LEAL, CECILIA;CENTRONE, ANDREA	ARTICLE	29878001	10.1039/c8an00838h	WOS:000442262000006
227	A SINGLE FLUORESCENT PROBE ENABLES CLEARLY DISCRIMINATING AND SIMULTANEOUSLY IMAGING LIQUID-ORDERED AND LIQUID-DISORDERED MICRODOMAINS IN PLASMA MEMBRANE OF LIVING CELLS	TIAN, MINGGANG;LIU, YONG;SUN, YUMING;ZHANG, RUOYAO;FENG, RUIQING;ZHANG, GE;GUO, LIFANG;LI, XUECHEN;YU, XIAOQIANG;SUN, JING ZHI;HE, XIUQUAN	ARTICLE	28027503	10.1016/j.biomaterials.2016.12.016	WOS:000394398900005
228	TRANSLATIONAL REPRESSION OF G3BP IN CANCER AND GERM CELLS SUPPRESSES STRESS GRANULES AND ENHANCES STRESS TOLERANCE	LEE, ANNA K.;KLEIN, JONATHON;TACER, KLEMENTINA FON;LORD, TESSA;OATLEY, MELISSA J.;OATLEY, JON M.;PORTER, SHAINA N.;PRUETT-MILLER, SHONDRA M.;TIKHONOVA, ELENA B.;KARAMYSHEV, ANDREY L.;WANG, YONG-DONG;YANG, PEIGUO;KORFF, ANE;KIM, HONG JOO;TAYLOR, J. PAUL;POTTS, PATRICK RYAN	ARTICLE	32692974	10.1016/j.molcel.2020.06.037	WOS:000565597500002
229	LNCRNA GIRGL DRIVES CAPRIN1-MEDIATED PHASE SEPARATION TO SUPPRESS GLUTAMINASE-1 TRANSLATION UNDER GLUTAMINE DEPRIVATION	WANG, RUIJIE;CAO, LEIXI;THORNE, RICK FRANCIS;ZHANG, XU DONG;LI, JINMING;SHAO, FENGMIN;ZHANG, LIRONG;WU, MIAN	ARTICLE	33762340	10.1126/sciadv.abe5708	WOS:000633443600023
230	PHASE SEPARATION DRIVES DECISION MAKING IN CELL DIVISION	LIU, XING;WANG, HAOWEI;DOU, ZHEN;RUAN, KE;HILL, DONALD L.;LI, LIN;SHI, YUNYU;YAO, XUEBIAO	REVIEW	32699013	10.1074/jbc.REV120.011746	WOS:000576321100002
231	THE PRIONLIKE DOMAIN OF FUS IS MULTIPHOSPHORYLATED FOLLOWING DNA DAMAGE WITHOUT ALTERING NUCLEAR LOCALIZATION	RHOADS, SHANNON N.;MONAHAN, ZACHARY T.;YEE, DEBRA S.;LEUNG, ANDREW Y.;NEWCOMBE, CAMERON G.;O'MEALLY, ROBERT N.;COLE, ROBERT N.;SHEWMAKER, FRANK P.	ARTICLE	29897835	10.1091/mbc.E17-12-0735	WOS:000446089500002
232	NEAT1 POLYA-MODULATING ANTISENSE OLIGONUCLEOTIDES REVEAL OPPOSING FUNCTIONS FOR BOTH LONG NON-CODING RNA ISOFORMS IN NEUROBLASTOMA	NAVEED, ALINA;COOPER, JACK A.;LI, RUOHAN;HUBBARD, ALYSIA;CHEN, JINGWEI;LIU, TAO;WILTON, STEVE D.;FLETCHER, SUE;FOX, ARCHA H.	ARTICLE	32914209	10.1007/s00018-020-03632-6	WOS:000568214100001
233	AEROSOLIZED NIOSOME FORMULATION CONTAINING GEMCITABINE AND CISPLATIN FOR LUNG CANCER TREATMENT: OPTIMIZATION, CHARACTERIZATION AND IN VITRO EVALUATION	MOHAMAD SAIMI, NORFATIN IZZATIE;SALIM, NORAZLINALIZA;AHMAD, NORAINI;ABDULMALEK, EMILIA;ABDUL RAHMAN, MOHD BASYARUDDIN	ARTICLE	33466428	10.3390/pharmaceutics13010059	WOS:000610704800001
234	LACTOFERRIN-DECORATED VS PEGYLATED ZEIN NANOSPHERES FOR COMBINED AROMATASE INHIBITOR AND HERBAL THERAPY OF BREAST CANCER	EL-LAKANY, SARAH A.;ELGINDY, NAZIK A.;HELMY, MAGED W.;ABU-SERIE, MARWA M.;ELZOGHBY, AHMED O.	ARTICLE	30067113	10.1080/17425247.2018.1505858	WOS:000444814300001
235	RECENT PROGRESS IN THE DESIGN AND SYNTHESIS OF NANOFIBERS WITH DIVERSE SYNTHETIC METHODOLOGIES: CHARACTERIZATION AND POTENTIAL APPLICATIONS	SOLTANI, SOROUSH;KHANIAN, NASRIN;CHOONG, THOMAS SHEAN YAW;RASHID, UMER	REVIEW	Not Available	10.1039/d0nj01071e	WOS:000542706600001
236	MESOSCOPIC PROTEIN-RICH CLUSTERS HOST THE NUCLEATION OF MUTANT P53 AMYLOID FIBRILS	YANG, DAVID S.;SAEEDI, ARASH;DAVTYAN, ARAM;FATHI, MOHSEN;SHERMAN, MICHAEL B.;SAFARI, MOHAMMAD S.;KLINDZIUK, ALENA;BARTON, MICHELLE C.;VARADARAJAN, NAVIN;KOLOMEISKY, ANATOLY B.;VEKILOV, PETER G.	ARTICLE	33653952	10.1073/pnas.2015618118	WOS:000627429100031
237	FUNCTIONAL LINK BETWEEN PLASMA MEMBRANE SPATIOTEMPORAL DYNAMICS, CANCER BIOLOGY, AND DIETARY MEMBRANE-ALTERING AGENTS	ERAZO-OLIVERAS, ALFREDO;FUENTES, NATIVIDAD R.;WRIGHT, RACHEL C.;CHAPKIN, ROBERT S.	REVIEW	29860560	10.1007/s10555-018-9733-1	WOS:000444013400027
238	AHNAK CONTROLS 53BP1-MEDIATED P53 RESPONSE BY RESTRAINING 53BP1 OLIGOMERIZATION AND PHASE SEPARATION	GHODKE, INDRAJEET;REMISOVA, MICHAELA;FURST, AUDREY;KILIC, SINAN;REINA-SAN-MARTIN, BERNARDO;POETSCH, ANNA R.;ALTMEYER, MATTHIAS;SOUTOGLOU, EVI	ARTICLE	33961796	10.1016/j.molcel.2021.04.010	WOS:000674490700011
239	BIOREDUCTION-RUPTURED NANOGEL FOR SWITCH ON/OFF RELEASE OF BCL2 SIRNA IN BREAST TUMOR THERAPY	LI, HUIPENG;YANG, XUE;GAO, FANG;QIAN, CHENGGEN;LI, CHENZI;OUPICKY, DAVID;SUN, MINJIE	ARTICLE	29499219	10.1016/j.jconrel.2018.02.036	WOS:000452348100007
240	PIROXICAM AND C-PHYCOCYANIN PREVENT COLON CARCINOGENESIS BY INHIBITION OF MEMBRANE FLUIDITY AND CANONICAL WNT/Β-CATENIN SIGNALING WHILE UP-REGULATING LIGAND DEPENDENT TRANSCRIPTION FACTOR PPARΓ	SAINI, MANPREET KAUR;SANYAL, SANKAR NATH	ARTICLE	24721324	10.1016/j.biopha.2014.03.007	WOS:000342667800006
241	POST-TRANSLATIONAL CONTROL OF RNA-BINDING PROTEINS AND DISEASE-RELATED DYSREGULATION	VELAZQUEZ-CRUZ, ALEJANDRO;BANOS-JAIME, BLANCA;DIAZ-QUINTANA, ANTONIO;DE LA ROSA, MIGUEL A.;DIAZ-MORENO, IRENE	REVIEW	33987205	10.3389/fmolb.2021.658852	WOS:000648896400001
242	MULTIFUNCTIONAL TRANSMEMBRANE PROTEIN LIGANDS FOR CELL-SPECIFIC TARGETING OF PLASMA MEMBRANE-DERIVED VESICLES	ZHAO, CHI;BUSCH, DAVID J.;VERSHEL, CONNOR P.;STACHOWIAK, JEANNE C.	ARTICLE	27294846	10.1002/smll.201600493	WOS:000383375100013
243	CELL SURFACE NUCLEOLIN INTERACTS WITH AND INTERNALIZES <I>BOTHROPS</I> <I>ASPER</I> LYS49 PHOSPHOLIPASE A<SUB>2</SUB> AND MEDIATES ITS TOXIC ACTIVITY	MASSIMINO, MARIA LINA;SIMONATO, MORENA;SPOLAORE, BARBARA;FRANCHIN, CINZIA;ARRIGONI, GIORGIO;MARIN, ORIANO;MONTURIOL-GROSS, LAURA;FERNANDEZ, JULIAN;LOMONTE, BRUNO;TONELLO, FIORELLA	ARTICLE	30006575	10.1038/s41598-018-28846-4	WOS:000438489100004
244	PACLITAXEL LOADED PHOSPHOLIPID-BASED GEL AS A DRUG DELIVERY SYSTEM FOR LOCAL TREATMENT OF GLIOMA	CHEN, TIJIA;GONG, TING;ZHAO, TING;LIU, XING;FU, YAO;ZHANG, ZHIRONG;GONG, TAO	ARTICLE	28596136	10.1016/j.ijpharm.2017.06.013	WOS:000408007600013
245	TARGETING NSD2-MEDIATED SRC-3 LIQUID-LIQUID PHASE SEPARATION SENSITIZES BORTEZOMIB TREATMENT IN MULTIPLE MYELOMA	LIU, JING;XIE, YING;GUO, JING;LI, XIN;WANG, JINGJING;JIANG, HONGMEI;PENG, ZIYI;WANG, JINGYA;WANG, SHENG;LI, QIAN;YE, LINQUAN;ZHONG, YUPING;ZHANG, QIGUO;LIU, XIAOZHI;LONARD, DAVID M.;WANG, JIN;O'MALLEY, BERT W.;LIU, ZHIQIANG	ARTICLE	33589584	10.1038/s41467-021-21386-y	WOS:000626747000002
246	TARGETING ANDROGEN RECEPTOR PHASE SEPARATION TO OVERCOME ANTIANDROGEN RESISTANCE	XIE, JINGJING;HE, HAO;KONG, WENNA;LI, ZIWEN;GAO, ZHENTING;XIE, DAOQING;SUN, LIN;FAN, XIAOFEI;JIANG, XIANGQING;ZHENG, QIANGANG;LI, GUO;ZHU, JIDONG;ZHU, GUANGYA	ARTICLE	36229685	10.1038/s41589-022-01151-y	WOS:000867553800001
247	DISTINCT SOLUBILITY AND CYTOTOXICITY REGIMES OF PACLITAXEL-LOADED CATIONIC LIPOSOMES AT LOW AND HIGH DRUG CONTENT REVEALED BY KINETIC PHASE BEHAVIOR AND CANCER CELL VIABILITY STUDIES	STEFFES, VICTORIA M.;MURALI, MEENA M.;PARK, YOONSANG;FLETCHER, BRETTON J.;EWERT, KAI K.;SAFINYA, CYRUS R.	ARTICLE	28889081	10.1016/j.biomaterials.2017.08.026	WOS:000413135200020
248	INVESTIGATING JANUS MORPHOLOGY DEVELOPMENT OF POLY(ACRYLIC ACID)/POLY (2-(DIMETHYLAMINO)ETHYL METHACRYLATE) COMPOSITE PARTICLES: AN EXPERIMENTAL STUDY AND MATHEMATICAL MODELING OF DOX RELEASE	FALLAHI-SAMBERAN, MEHRAB;SALAMI-KALAJAHI, MEHDI;DEHGHANI, ELHAM;ABBASI, FARHANG	ARTICLE	Not Available	10.1016/j.microc.2018.11.017	WOS:000457513000065
249	A FINITE VOLUME / DISCONTINUOUS GALERKIN METHOD FOR THE ADVECTIVE CAHN-HILLIARD EQUATION WITH DEGENERATE MOBILITY ON POROUS DOMAINS STEMMING FROM MICRO-CT IMAGING	FRANK, FLORIAN;LIU, CHEN;ALPAK, FARUK O.;RIVIERE, BEATRICE	ARTICLE	Not Available	10.1007/s10596-017-9709-1	WOS:000426861200007
250	KARYOPHERINS AND CONDENSATES	SPRINGHOWER, CHARIS E.;ROSEN, MICHAEL K.;CHOOK, YUH MIN	REVIEW	32474299	10.1016/j.ceb.2020.04.003	WOS:000551271600015
251	PHOTOPHYSICS OF J-AGGREGATING PORPHYRIN-LIPID PHOTOSENSITIZERS IN LIPOSOMES: IMPACT OF LIPID SATURATION	CHARRON, DANIELLE M.;YOUSEFALIZADEH, GOONAY;BUZZA, HILDE H.;RAJORA, MANEESHA A.;CHEN, JUAN;STAMPLECOSKIE, KEVIN G.;ZHENG, GANG	ARTICLE	32338515	10.1021/acs.langmuir.0c00843	WOS:000537150900032
252	TRANSISTOR-LIKE ULTRA-PH-SENSITIVE POLYMERIC NANOPARTICLES	FENG, QIANG;WILHELM, JONATHAN;GAO, JINMING	REVIEW	31067025	10.1021/acs.accounts.9b00080	WOS:000472683000001
253	RECIPROCAL REGULATION OF CELLULAR MECHANICS AND METABOLISM	EVERS, TOM M. J.;HOLT, LIAM J.;ALBERTI, SIMON;MASHAGHI, ALIREZA	REVIEW	33875882	10.1038/s42255-021-00384-w	WOS:000641645900001
254	DISINTEGRATION AND CANCER IMMUNOTHERAPY EFFICACY OF A SQUALANE-IN-WATER DELIVERY SYSTEM EMULSIFIED BY BIORESORBABLE POLY (ETHYLENE GLYCOL)-BLOCK-POLYLACTIDE	CHEN, WEI-LIN;LIU, SHIH-JEN;LENG, CHIH-HSIANG;CHEN, HSIN-WEI;CHONG, PELE;HUANG, MING-HSI	ARTICLE	24268203	10.1016/j.biomaterials.2013.11.004	WOS:000330156100033
255	TARGETING STRESS GRANULES: A NOVEL THERAPEUTIC STRATEGY FOR HUMAN DISEASES	WANG, FEI;LI, JUAN;FAN, SHENGJIE;JIN, ZHIGANG;HUANG, CHENG	REVIEW	32814168	10.1016/j.phrs.2020.105143	WOS:000600990100037
256	REVIEW: RNA-BASED DIAGNOSTIC MARKERS DISCOVERY AND THERAPEUTIC TARGETS DEVELOPMENT IN CANCER	WANG, HONGBO;MENG, QINGHAI;QIAN, JINJUN;LI, MUXI;GU, CHUNYAN;YANG, YE	REVIEW	35121000	10.1016/j.pharmthera.2022.108123	WOS:000767248200004
257	SURFACEOME OF EXOSOMES SECRETED FROM THE COLORECTAL CANCER CELL LINE SW480: PERIPHERAL AND INTEGRAL MEMBRANE PROTEINS ANALYZED BY PROTEOLYSIS AND TX114	XU, RONG;GREENING, DAVID W.;CHEN, MAOSHAN;RAI, ALIN;JI, HONG;TAKAHASHI, NOBUHIRO;SIMPSON, RICHARD J.	ARTICLE	30865381	10.1002/pmic.201700453	WOS:000465023200003
258	MOTILITY AND STEM CELL PROPERTIES INDUCED BY THE EPITHELIAL-MESENCHYMAL TRANSITION REQUIRE DESTABILIZATION OF LIPID RAFTS	TISZA, MICHAEL J.;ZHAO, WEINA;FUENTES, JESSIE S. R.;PRIJIC, SARA;CHEN, XIAOLING;LEVENTAL, ILYA;CHANG, JEFFREY T.	ARTICLE	27303921	10.18632/oncotarget.9928	WOS:000385429100063
259	SINGLE-PROTEIN COLLAPSE DETERMINES PHASE EQUILIBRIA OF A BIOLOGICAL CONDENSATE	CHOU, HAN-YI;AKSIMENTIEV, ALEKSEI	ARTICLE	32426986	10.1021/acs.jpclett.0c01222	WOS:000548027700054
260	SINGLE-MOLECULE FLUORESCENCE STUDIES OF INTRINSICALLY DISORDERED PROTEINS AND LIQUID PHASE SEPARATION	NASIR, IREM;ONUCHIC, PAULO L.;LABRA, SERGIO R.;DENIZ, ASHOK A.	REVIEW	31054969	10.1016/j.bbapap.2019.04.007	WOS:000480375700013
261	FORMATION OF ADENOVIRUS DNA REPLICATION COMPARTMENTS	HIDALGO, PALOMA;GONZALEZ, RAMON A.	ARTICLE	31710378	10.1002/1873-3468.13672	WOS:000501446300001
262	AMYLOID-FORMING SEGMENT INDUCES AGGREGATION OF FUS-LC DOMAIN FROM PHASE SEPARATION MODULATED BY SITE-SPECIFIC PHOSPHORYLATION	DING, XIUFANG;SUN, FUDE;CHEN, JIALIN;CHEN, LONG;TOBIN-MIYAJI, YUTO;XUE, SONG;QIANG, WEI;LUO, SHI-ZHONG	ARTICLE	31805282	10.1016/j.jmb.2019.11.017	WOS:000512220300013
263	NUCLEOPHOSMIN, A MULTIFUNCTIONAL NUCLEOLAR ORGANIZER WITH A ROLE IN DNA REPAIR	LOPEZ, DAVID J.;RODRIGUEZ, JOSE A.;BANUELOS, SONIA	REVIEW	32853771	10.1016/j.bbapap.2020.140532	WOS:000575189500009
264	SEPARATE ROLES FOR CHROMATIN AND LAMINS IN NUCLEAR MECHANICS	STEPHENS, ANDREW D.;BANIGAN, EDWARD J.;MARKO, JOHN F.	REVIEW	29227210	10.1080/19491034.2017.1414118	WOS:000426939300011
265	AQUEOUS SELF-ASSEMBLY OF BLOCK COPOLYMERS TO FORM MANGANESE OXIDE-BASED POLYMERIC VESICLES FOR TUMOR MICROENVIRONMENT-ACTIVATED DRUG DELIVERY	MIAO, YALEI;QIU, YUDIAN;ZHANG, MENGNA;YAN, KE;ZHANG, PANKE;LU, SIYU;LIU, ZHONGYI;SHI, XIAOJING;ZHAO, XUBO	ARTICLE	34138110	10.1007/s40820-020-00447-9	WOS:000540146600001
266	REPLICATION COMPARTMENTS OF DNA VIRUSES IN THE NUCLEUS: LOCATION, LOCATION, LOCATION	CHARMAN, MATTHEW;WEITZMAN, MATTHEW D.	REVIEW	32013091	10.3390/v12020151	WOS:000521256600002
267	A NOVEL JAMMING PHASE DIAGRAM LINKS TUMOR INVASION TO NON-EQUILIBRIUM PHASE SEPARATION	KANG, WENYING;FERRUZZI, JACOPO;SPATARELU, CATALINA-PAULA;HAN, YU LONG;SHARMA, YASHA;KOEHLER, STEPHAN A.;MITCHEL, JENNIFER A.;KHAN, ADIL;BUTLER, JAMES P.;ROBLYER, DARREN;ZAMAN, MUHAMMAD H.;PARK, JIN-AH;GUO, MING;CHEN, ZI;PEGORARO, ADRIAN F.;FREDBERG, JEFFREY J.	ARTICLE	34755092	10.1016/j.isci.2021.103252	WOS:000730282700007
268	FUS-ALS MUTANTS ALTER FMRP PHASE SEPARATION EQUILIBRIUM AND IMPAIR PROTEIN TRANSLATION	BIRSA, NICOL;ULE, AGNIESZKA M.;GARONE, MARIA GIOVANNA;TSANG, BRIAN;MATTEDI, FRANCESCA;CHONG, P. ANDREW;HUMPHREY, JACK;JARVIS, SETH;PISIREN, MELIS;WILKINS, OSCAR G.;NOSELLA, MICHEAL L.;DEVOY, ANNY;BODO, CRISTIAN;DE LA FUENTE, RAFAELA FERNANDEZ;FISHER, ELIZABETH M. C.;ROSA, ALESSANDRO;VIERO, GABRIELLA;FORMAN-KAY, JULIE D.;SCHIAVO, GIAMPIETRO;FRATTA, PIETRO	ARTICLE	34290090	10.1126/sciadv.abf8660	WOS:000675849000015
269	LIQUID-LIQUID PHASE SEPARATION IN TUMOR BIOLOGY	TONG, XUHUI;TANG, RONG;XU, JIN;WANG, WEI;ZHAO, YINGJUN;YU, XIANJUN;SHI, SI	REVIEW	35803926	10.1038/s41392-022-01076-x	WOS:000822343700001
270	INTRACELLULAR CONDENSATES OF OLIGOPEPTIDE FOR TARGETING LYSOSOME AND ADDRESSING MULTIPLE DRUG RESISTANCE OF CANCER	WANG, JING;HU, LIANGBO;ZHANG, HONGYUE;FANG, YU;WANG, TINGLIANG;WANG, HUAIMIN	ARTICLE	34632634	10.1002/adma.202104704	WOS:000705176600001
271	GENETIC VARIATION ASSOCIATED WITH CONDENSATE DYSREGULATION IN DISEASE	BANANI, SALMAN F.;AFEYAN, LENA K.;HAWKEN, SUSANA W.;HENNINGER, JONATHAN E.;DALL'AGNESE, ALESSANDRA;CLARK, VICTORIA E.;PLATT, JESSE M.;OKSUZ, OZGUR;HANNETT, NANCY M.;SAGI, IDO;LEE, TONG IHN;YOUNG, RICHARD A.	ARTICLE	35809564	10.1016/j.devcel.2022.06.010	WOS:000843881200002
272	SALTING-OUT ASSISTED LIQUID-LIQUID EXTRACTION COUPLED WITH HYDROPHILIC INTERACTION CHROMATOGRAPHY FOR THE DETERMINATION OF BIGUANIDES IN BIOLOGICAL AND ENVIRONMENTAL SAMPLES	ALSHISHANI, AREAS;SALHIMI, SALIZAWATI MUHAMAD;SAAD, BAHRUDDIN	ARTICLE	29241085	10.1016/j.jchromb.2017.12.013	WOS:000423889300007
273	PHASE SEPARATION OF EML4-ALK IN FIRING DOWNSTREAM SIGNALING AND PROMOTING LUNG TUMORIGENESIS	QIN, ZHEN;SUN, HONGHUA;YUE, MEITING;PAN, XINWEN;CHEN, LIANG;FENG, XINHUA;YAN, XIUMIN;ZHU, XUELIANG;JI, HONGBIN	ARTICLE	33976114	10.1038/s41421-021-00270-5	WOS:000649370700001
274	PRESSURE AND TEMPERATURE PHASE DIAGRAM FOR LIQUID-LIQUID PHASE SEPARATION OF THE RNA-BINDING PROTEIN FUSED IN SARCOMA	LI, SHUJIE;YOSHIZAWA, TAKUYA;YAMAZAKI, RYOTA;FUJIWARA, AYANO;KAMEDA, TOMOSHI;KITAHARA, RYO	ARTICLE	34156864	10.1021/acs.jpcb.1c01451	WOS:000670636400008
275	FABRICATION OF THERANOSTIC AMPHIPHILIC CONJUGATED BOTTLEBRUSH COPOLYMERS WITH ALTERNATING HETEROGRAFTS FOR CELL IMAGING AND ANTICANCER DRUG DELIVERY	LIU, FANGJUN;ZHAO, XUEZHI;ZHANG, XIAOLONG;ZHANG, XIANSHUO;PENG, JINLEI;YANG, HUIRU;DENG, KAICHENG;MA, LIWEI;CHANG, CONG;WEI, HUA	ARTICLE	Not Available	10.1039/c8py01221k	WOS:000448347000007
276	FUSED IN SARCOMA (FUS) IN DNA REPAIR: TANGO WITH POLY(ADP-RIBOSE) POLYMERASE 1 AND COMPARTMENTALISATION OF DAMAGED DNA	SUKHANOVA, MARIA V.;SINGATULINA, ANASTASIA S.;PASTRE, DAVID;LAVRIK, OLGA I.	REVIEW	32987654	10.3390/ijms21197020	WOS:000586648100001
277	IDENTIFICATION OF SMALL MOLECULES THAT MODULATE MUTANT P53 CONDENSATION	LEMOS, CLARA;SCHULZE, LUISE;WEISKE, JOERG;MEYER, HANNA;BRAEUER, NICO;BARAK, NAOMI;EBERSPAECHER, UWE;WERBECK, NICOLAS;STRESEMANN, CARLO;LANGE, MARTIN;LESCHE, RALF;ZABLOWSKY, NINA;JUENEMANN, KATRIN;KAMBUROV, ATANAS;LUH, LAURA MARTINA;LEISSING, THOMAS MARKUS;MORTIER, JEREMIE;STECKEL, MICHAEL;STEUBER, HOLGER;EIS, KNUT;EHEIM, ASHLEY;STEIGEMANN, PATRICK	ARTICLE	32927263	10.1016/j.isci.2020.101517	WOS:000577098300005
278	PHASE-SEPARATED LIPOSOMES ENHANCE THE EFFICIENCY OF MACROMOLECULAR DELIVERY TO THE CELLULAR CYTOPLASM	IMAM, ZACHARY I.;KENYON, LAURA E.;ASHBY, GRANT;NAGIB, FATEMA;MENDICINO, MORGAN;ZHAO, CHI;GADOK, AVINASH K.;STACHOWIAK, JEANNE C.	ARTICLE	29104698	10.1007/s12195-017-0489-4	WOS:000410730900005
279	PROTEIN NETWORK STRUCTURE ENABLES SWITCHING BETWEEN LIQUID AND GEL STATES	SCHMIT, JEREMY D.;BOUCHARD, JILL J.;MARTIN, ERIK W.;MITTAG, TANJA	ARTICLE	31845799	10.1021/jacs.9b10066	WOS:000508475100029
280	METHODS FOR CHARACTERIZING THE MATERIAL PROPERTIES OF BIOMOLECULAR CONDENSATES	ALSHAREEDAH, IBRAHEEM;KAUR, TARANPREET;BANERJEE, PRIYA R.	REVIEW	33453924	10.1016/bs.mie.2020.06.009	WOS:000709771000007
281	PHOSPHOLIPASE A<SUB>2</SUB>-INDUCED DEGRADATION AND RELEASE FROM LIPID-CONTAINING POLYMERSOMES	VIRK, MUDASSAR MUMTAZ;REIMHULT, ERIK	ARTICLE	29231739	10.1021/acs.langmuir.7b03893	WOS:000422611500049
282	A HISTIDINE CLUSTER DETERMINES YY1-COMPARTMENTALIZED COACTIVATORS AND CHROMATIN ELEMENTS IN PHASE-SEPARATED ENHANCER CLUSTERS	WANG, WENMENG;QIAO, SHIYAO;LI, GUANGYUE;CHENG, JIAHUI;YANG, CUICUI;ZHONG, CHEN;STOVALL, DANIEL B.;SHI, JINMING;TENG, CHUNBO;LI, DANGDANG;SUI, GUANGCHAO	ARTICLE	35390165	10.1093/nar/gkac233	WOS:000784552200001
283	PHARMACOKINETIC AND PHARMACODYNAMIC STUDY OF A PHOSPHOLIPID-BASED PHASE SEPARATION GEL FOR ONCE A MONTH ADMINISTRATION OF OCTREOTIDE	WANG, MENGXIN;SHAN, FENGYING;ZOU, YANG;SUN, XUN;ZHANG, ZHI-RONG;FU, YAO;GONG, TAO	ARTICLE	27040814	10.1016/j.jconrel.2016.03.036	WOS:000375412500005
284	DIBLOCK COPOLYPEPTOIDS: A REVIEW OF PHASE SEPARATION, CRYSTALLIZATION, SELF-ASSEMBLY AND BIOLOGICAL APPLICATIONS	XUAN, SUNTING;ZUCKERMANN, RONALD N.	REVIEW	32409807	10.1039/d0tb00477d	WOS:000546037000017
285	TARGETING KDM4A EPIGENETICALLY ACTIVATES TUMOR-CELL-INTRINSIC IMMUNITY BY INDUCING DNA REPLICATION STRESS	ZHANG, WUCHANG;LIU, WEI;JIA, LINGFEI;CHEN, DEMENG;CHANG, INSOON;LAKE, MICHAEL;BENTOLILA, LAURENT A.;WANG, CUN-YU	ARTICLE	33743195	10.1016/j.molcel.2021.02.038	WOS:000656218300011
286	HETEROGENEOUS NUCLEAR RIBONUCLEOPROTEINS R AND Q ACCUMULATE IN PATHOLOGICAL INCLUSIONS IN FTLD-FUS	GITTINGS, LAUREN M.;FOTI, SANDRINE C.;BENSON, BRIDGET C.;GAMI-PATEL, PRIYA;ISAACS, ADRIAN M.;LASHLEY, TAMMARYN	ARTICLE	30755280	10.1186/s40478-019-0673-y	WOS:000458719000001
287	CHEMICAL INSIGHTS INTO LIQUID-LIQUID PHASE SEPARATION IN MOLECULAR BIOLOGY	KAMIMURA, YUGO R.;KANAI, MOTOMU	REVIEW	Not Available	10.1246/bcsj.20200397	WOS:000635201200018
288	CIRCVAMP3 DRIVES CAPRIN1 PHASE SEPARATION AND INHIBITS HEPATOCELLULAR CARCINOMA BY SUPPRESSING C-MYC TRANSLATION	CHEN, SHUAI;CAO, XIAOFEI;ZHANG, JINYANG;WU, WANYING;ZHANG, BING;ZHAO, FANGQING	ARTICLE	35072355	10.1002/advs.202103817	WOS:000745979800001
289	STRUCTURAL STUDIES OF FUCOSYLATED <I>N</I>-GLYCANS BY ION MOBILITY MASS SPECTROMETRY AND COLLISION-INDUCED FRAGMENTATION OF NEGATIVE IONS	HARVEY, DAVID J.;STRUWE, WESTON B.	ARTICLE	29790113	10.1007/s13361-018-1950-x	WOS:000435538300011
290	PRONIOSOMAL GEL FOR TOPICAL DELIVERY OF RUTIN: PREPARATION, PHYSICOCHEMICAL CHARACTERIZATION AND IN VITRO TOXICOLOGICAL PROFILE USING 3D RECONSTRUCTED HUMAN EPIDERMIS TISSUE AND 2D CELLS	PINZARU, IULIA;TANASE, ALINA;ENATESCU, VIRGIL;CORICOVAC, DORINA;BOCIORT, FLAVIA;MARCOVICI, IASMINA;WATZ, CLAUDIA;VLAIA, LAVINIA;SOICA, CODRUTA;DEHELEAN, CRISTINA	ARTICLE	33435216	10.3390/antiox10010085	WOS:000609741800001
291	N-TERMINAL ACETYLATION MODESTLY ENHANCES PHASE SEPARATION AND REDUCES AGGREGATION OF THE LOW-COMPLEXITY DOMAIN OF RNA-BINDING PROTEIN FUSED IN SARCOMA	BOCK, ANNA S.;MURTHY, ANASTASIA C.;TANG, WAI SHING;JOVIC, NINA;SHEWMAKER, FRANK;MITTAL, JEETAIN;FAWZI, NICOLAS L.	ARTICLE	33547841	10.1002/pro.4029	WOS:000625648200001
292	ENGINEERED PROTEIN DISAGGREGASES MITIGATE TOXICITY OF ABERRANT PRION-LIKE FUSION PROTEINS UNDERLYING SARCOMA	RYAN, JEREMY J.;SPRUNGER, MACY L.;HOLTHAUS, KAYLA;SHORTER, JAMES;JACKREL, MEREDITH E.	ARTICLE	31171724	10.1074/jbc.RA119.009494	WOS:000478717400019
293	THE EVOLVING COMPLEXITY OF DNA DAMAGE FOCI: RNA, CONDENSATES AND CHROMATIN IN DNA DOUBLE-STRAND BREAK REPAIR	FIJEN, CAREL;ROTHENBERG, ELI	ARTICLE	34256335	10.1016/j.dnarep.2021.103170	WOS:000684549600002
294	GAIN-OF-FUNCTION <I>MN1</I> TRUNCATION VARIANTS CAUSE A RECOGNIZABLE SYNDROME WITH CRANIOFACIAL AND BRAIN ABNORMALITIES	MIYAKE, NORIKO;TAKAHASHI, HIDEHISA;NAKAMURA, KAZUYUKI;ISIDOR, BERTRAND;HIRAKI, YOKO;KOSHIMIZU, ERIKO;SHIINA, MASAAKI;SASAKI, KAZUNORI;SUZUKI, HIDEFUMI;ABE, RYOTA;KIMURA, YAYOI;AKIYAMA, TOMOKO;TOMIZAWA, SHIN-ICHI;HIROSE, TOMONORI;HAMANAKA, KOHEI;MIYATAKE, SATOKO;MITSUHASHI, SATOMI;MIZUGUCHI, TAKESHI;TAKATA, ATSUSHI;OBO, KAZUYUKI;KATO, MITSUHIRO;OGATA, KAZUHIRO;MATSUMOTO, NAOMICHI	ARTICLE	31839203	10.1016/j.ajhg.2019.11.011	WOS:000505170800002
295	PHASING IN ON THE CELL CYCLE	BOEYNAEMS, STEVEN;TOMPA, PETER;VAN DEN BOSCH, LUDO	ARTICLE	29416553	10.1186/s13008-018-0034-4	WOS:000423595900001
296	MUSCLEBLIND ACTS AS A MODIFIER OF FUS TOXICITY BY MODULATING STRESS GRANULE DYNAMICS AND SMN LOCALIZATION	CASCI, IAN;KRISHNAMURTHY, KARTHIK;KOUR, SUKHLEEN;TRIPATHY, VADREENATH;RAMESH, NANDINI;ANDERSON, ERIC N.;MARRONE, LARA;GRANT, ROGAN A.;OLIVER, STACIE;GOCHENAUR, LAUREN;PATEL, KRISHANI;STERNECKERT, JARED;GLEIXNER, AMANDA M.;DONNELLY, CHRISTOPHER J.;RUEPP, MARC-DAVID;SINI, ANTONELLA M.;ZUCCARO, EMANUELA;PENNUTO, MARIA;PASINELLI, PIERA;PANDEY, UDAI BHAN	ARTICLE	31811140	10.1038/s41467-019-13383-z	WOS:000502072800001
297	SPECIFIC GENOMIC CUES REGULATE CAJAL BODY ASSEMBLY	SAWYER, IAIN A.;HAGER, GORDON L.;DUNDR, MIROSLAV	REVIEW	27715441	10.1080/15476286.2016.1243648	WOS:000406139300012
298	PHASE SEPARATION IN PHOSPHATIDYLCHOLINE MEMBRANE CAUSED BY THE PRESENCE OF A PYRIMIDINE ANALOGUE OF FLUPHENAZINE WITH HIGH ANTI-MULTIDRUG-RESISTANCE ACTIVITY	CIESLIK-BOCZULA, KATARZYNA;SWIATEK, PIOTR;JASZCZYSZYN, AGATA;ZAWILSKA, PATRYCJA;GASIOROWSKI, KAZIMIERZ;MALINKA, WIESLAW;KOEHLER, GOTTFRIED	ARTICLE	24601791	10.1021/jp410882r	WOS:000333948200014
299	HSPB8 PREVENTS ABERRANT PHASE TRANSITIONS OF FUS BY CHAPERONING ITS FOLDED RNA-BINDING DOMAIN	BOCZEK, EDGAR E.;FURSCH, JULIUS;NIEDERMEIER, MARIE LAURA;JAWERTH, LOUISE;JAHNEL, MARCUS;RUER-GRUSS, MARTINE;KAMMER, KAI-MICHAEL;HEID, PETER;MEDIANI, LAURA;WANG, JIE;YAN, XIAO;POZNIAKOVSKI, ANDREJ;POSER, INA;MATEJU, DANIEL;HUBATSCH, LARS;CARRA, SERENA;ALBERTI, SIMON;HYMAN, ANTHONY A.;STENGEL, FLORIAN	ARTICLE	34487489	10.7554/eLife.69377; 10.7554/eLife.69377.sa1; 10.7554/eLife.69377.sa2	WOS:000708929200001
300	NUCLEOLAR STRESS: FROM DEVELOPMENT TO CANCER	LAFITA-NAVARRO, M. CARMEN;CONACCI-SORRELL, MARALICE	REVIEW	35410715	10.1016/j.semcdb.2022.04.001	WOS:000897558900007
301	COMPLEX CHROMATIN MOTIONS FOR DNA REPAIR	MINE-HATTAB, JUDITH;CHIOLO, IRENE	REVIEW	33061931	10.3389/fgene.2020.00800	WOS:000570808200001
302	STRUCTURE, DYNAMICS AND FUNCTIONS OF UBQLNS: AT THE CROSSROADS OF PROTEIN QUALITY CONTROL MACHINERY	ZHENG, TONGYIN;YANG, YIRAN;CASTANEDA, CARLOS A.	REVIEW	32965492	10.1042/BCJ20190497	WOS:000582386700001
303	SMART POLYMERIC NANOCARRIERS OF MET-ENKEPHALIN	SZWEDA, ROZA;TRZEBICKA, BARBARA;DWORAK, ANDRZEJ;OTULAKOWSKI, LUKASZ;KOSOWSKI, DOMINIK;HERTLEIN, JUSTYNA;HALADJOVA, EMI;RANGELOV, STANISLAV;SZWEDA, DAWID	ARTICLE	27409457	10.1021/acs.biomac.6b00725	WOS:000381231600020
304	THE RNA-BINDING PROTEIN FUS IS CHAPERONED AND IMPORTED INTO THE NUCLEUS BY A NETWORK OF IMPORT RECEPTORS	BAADE, IMKE;HUTTEN, SASKIA;STERNBURG, ERIN L.;POERSCHKE, MARIUS;HOFWEBER, MARIO;DORMANN, DOROTHEE;KEHLENBACH, RALPH H.	ARTICLE	33857479	10.1016/j.jbc.2021.100659	WOS:000672866400630
305	FUS CONTRIBUTES TO MTOR-DEPENDENT INHIBITION OF TRANSLATION	SEVIGNY, MYRIAM;BOURDEAU JULIEN, ISABELLE;VENKATASUBRAMANI, JANANI PRIYA;HUI, JEREMY B.;DUTCHAK, PAUL A.;SEPHTON, CHANTELLE F.	ARTICLE	Not Available	10.1074/jbc.RA120.013801	WOS:000603645900043
306	SUBCELLULAR LOCALIZATION OF MIRNAS AND IMPLICATIONS IN CELLULAR HOMEOSTASIS	JIE, MINWEN;FENG, TONG;HUANG, WEI;ZHANG, MORAN;FENG, YULIANG;JIANG, HAO;WEN, ZHILI	REVIEW	34199614	10.3390/genes12060856	WOS:000666693800001
307	MOAP-1-MEDIATED DISSOCIATION OF P62/SQSTM1 BODIES RELEASES KEAP1 AND SUPPRESSES NRF2 SIGNALING	TAN, CHONG TEIK;CHANG, HAO-CHUN;ZHOU, QILING;YU, CHUNDONG;FU, NAI YANG;SABAPATHY, KANAGA;YU, VICTOR C.	ARTICLE	33393215	Not Available	WOS:000604274400001
308	SPATIOTEMPORALLY TRACKING OF NANO-BIOFILAMENTS INSIDE THE NUCLEAR PORE COMPLEX CORE	MOHAMED, MAHMOUD SHAABAN;HAZAWA, MASAHARU;KOBAYASHI, AKIKO;GUILLAUD, LAURENT;WATANABE-NAKAYAMA, TAKAHIRO;NAKAYAMA, MIZUHO;WANG, HANBO;KODERA, NORIYUKI;OSHIMA, MASANOBU;ANDO, TOSHIO;WONG, RICHARD W.	ARTICLE	32622019	10.1016/j.biomaterials.2020.120198	WOS:000564323600004
309	PLLA SCAFFOLDS WITH CONTROLLED ARCHITECTURE AS POTENTIAL MICROENVIRONMENT FOR IN VITRO TUMOR MODEL	LOMBARDO, MARIA ELENA;PAVIA, FRANCESCO CARFI;VITRANO, ILENIA;GHERSI, GIULIO;BRUCATO, VALERIO;ROSEI, FEDERICO;LA CARRUBBA, VINCENZO	ARTICLE	31133244	10.1016/j.tice.2019.04.004	WOS:000468871600006
310	MECHANICAL PROPERTIES AND CELL-CULTURE CHARACTERISTICS OF A POLYCAPROLACTONE KAGOME-STRUCTURE SCAFFOLD FABRICATED BY A PRECISION EXTRUDING DEPOSITION SYSTEM	LEE, SE-HWAN;CHO, YONG SANG;WHAHONG, MYOUNG;LEE, BU-KYU;PARK, YONGDOO;PARK, SANG-HYUG;KIM, YOUNG YUL;CHO, YOUNG-SAM	ARTICLE	28762959	10.1088/1748-605X/aa8357	WOS:000410927900001
311	CHROMATIN MOBILITY AND RELOCATION IN DNA REPAIR	LAMM, NOA;ROGERS, SAMUEL;CESARE, ANTHONY J.	REVIEW	34183232	10.1016/j.tcb.2021.06.002	WOS:000744186100006
312	THE 3D GENOME AS A TARGET FOR ANTICANCER THERAPY	KANTIDZE, OMAR L.;GUROVA, KATERINA, V;STUDITSKY, VASILY M.;RAZIN, SERGEY, V	REVIEW	31679987	10.1016/j.molmed.2019.09.011	WOS:000510616500003
313	POLY(ADP-RIBOSYLATION) IN AGE-RELATED NEUROLOGICAL DISEASE	MCGURK, LEEANNE;RIFAI, OLIVIA M.;BONINI, NANCY M.	REVIEW	31182245	10.1016/j.tig.2019.05.004	WOS:000474512700005
314	PHARMACOLOGICAL INHIBITION OF CORE REGULATORY CIRCUITRY LIQUID-LIQUID PHASE SEPARATION SUPPRESSES METASTASIS AND CHEMORESISTANCE IN OSTEOSARCOMA	LU, BING;ZOU, CHANGYE;YANG, MEILING;HE, YANGYANG;HE, JINCAN;ZHANG, CHUANXIA;CHEN, SIYUN;YU, JIAMING;LIU, KILIA YUN;CAO, QI;ZHAO, WEI	ARTICLE	34432948	10.1002/advs.202101895	WOS:000688199200001
315	USP42 DRIVES NUCLEAR SPECKLE MRNA SPLICING VIA DIRECTING DYNAMIC PHASE SEPARATION TO PROMOTE TUMORIGENESIS	LIU, SHUYAN;WANG, TAISHU;SHI, YULIN;BAI, LU;WANG, SHANSHAN;GUO, DONG;ZHANG, YANG;QI, YANGFAN;CHEN, CHAOQUN;ZHANG, JINRUI;ZHANG, YINGQIU;LIU, QUENTIN;YANG, QINGKAI;WANG, YANG;LIU, HAN	ARTICLE	33731873	10.1038/s41418-021-00763-6	WOS:000629874400002
316	MORC3 FORMS NUCLEAR CONDENSATES THROUGH PHASE SEPARATION	ZHANG, YI;BERTULAT, BIANCA;TENCER, ADAM H.;REN, XIAOJUN;WRIGHT, GREGORY M.;BLACK, JOSHUA;CARDOSO, M. CRISTINA;KUTATELADZE, TATIANA G.	ARTICLE	31284181	10.1016/j.isci.2019.06.030	WOS:000477767700015
317	STIMULI-RESPONSIVE POLYURETHANE BIONANOCOMPOSITES OF POLY(ETHYLENE GLYCOL)/POLY(Ε-CAPROLACTONE) AND [POLY(Ε-CAPROLACTONE)-GRAFTED-] CELLULOSE NANOCRYSTALS	RANJBAR, HANIEH AGHAIEE;NOURANY, MOHAMMAD;MOLLAVALI, MAJID;NOORMOHAMMADI, FATEMEH;JAFARI, SAFORA	ARTICLE	Not Available	10.1002/pat.5062	WOS:000564466500001
318	MUTATIONS INHIBITING KDM4B DRIVE ALT ACTIVATION IN <I>ATRX</I>-MUTATED GLIOBLASTOMAS	UDUGAMA, M.;HII, L.;GARVIE, A.;CERVINI, M.;VINOD, B.;CHAN, F-L;DAS, P. P.;MANN, J. R.;COLLAS, P.;VOON, H. P. J.;WONG, L. H.	ARTICLE	33972520	10.1038/s41467-021-22543-z	WOS:000687305500024
319	LIPID-BASED AND PROTEIN-BASED INTERACTIONS SYNERGIZE TRANSMEMBRANE SIGNALING STIMULATED BY ANTIGEN CLUSTERING OF IGE RECEPTORS	BAG, NIRMALYA;WAGENKNECHT-WIESNER, ALICE;LEE, ALLAN;SHI, SOPHIA M.;HOLOWKA, DAVID A.;BAIRD, BARBARA A.	ARTICLE	34433665	10.1073/pnas.2026583118	WOS:000700327400004
320	LIN28 COORDINATELY PROMOTES NUCLEOLAR/RIBOSOMAL FUNCTIONS AND REPRESSES THE 2C-LIKE TRANSCRIPTIONAL PROGRAM IN PLURIPOTENT STEM CELLS	SUN, ZHEN;YU, HUA;ZHAO, JING;TAN, TIANYU;PAN, HONGRU;ZHU, YUQING;CHEN, LANG;ZHANG, CHENG;ZHANG, LI;LEI, ANHUA;XU, YUYAN;BI, XIANJU;HUANG, XIN;GAO, BO;WANG, LONGFEI;CORREIA, CRISTINA;CHEN, MING;SUN, QIMING;FENG, YU;SHEN, LI;WU, HAO;WANG, JIANLONG;SHEN, XIAOHUA;DALEY, GEORGE Q.;LI, HU;ZHANG, JIN	ARTICLE	34331666	10.1007/s13238-021-00864-5	WOS:000679753900001
321	ADPRIBODB 2.0: AN UPDATED DATABASE OF ADP-RIBOSYLATED PROTEINS	AYYAPPAN, VINAY;WAT, RICKY;BARBER, CALVIN;VIVELO, CHRISTINA A.;GAUCH, KATHRYN;VISANPATTANASIN, PAT;COOK, GARTH;SAZEIDES, CHRISTOS;LEUNG, ANTHONY K. L.	ARTICLE	33137182	10.1093/nar/gkaa941	WOS:000608437800034
322	REGULATION OF NUCLEAR MECHANICS AND THE IMPACT ON DNA DAMAGE	DOS SANTOS, ALIA;TOSELAND, CHRISTOPHER P.	REVIEW	33804722	10.3390/ijms22063178	WOS:000646062400001
323	PHASE-SEPARATED FOCI OF EML4-ALK FACILITATE SIGNALLING AND DEPEND UPON AN ACTIVE KINASE CONFORMATION	SAMPSON, JOSEPHINA;RICHARDS, MARK W.;CHOI, JENE;FRY, ANDREW M.;BAYLISS, RICHARD	ARTICLE	34661367	10.15252/embr.202153693	WOS:000708054300001
324	UNRAVELLING CELL MIGRATION: DEFINING MOVEMENT FROM THE CELL SURFACE	MERINO-CASALLO, FRANCISCO;GOMEZ-BENITO, MARIA JOSE;HERVAS-RALUY, SILVIA;GARCIA-AZNAR, JOSE MANUEL	REVIEW	35499121	10.1080/19336918.2022.2055520	WOS:000789293700001
325	SYNTHESIS OF GELATIN NANO/SUBMICRON PARTICLES BY BINARY NONSOLVENT AIDED COACERVATION (BNAC) METHOD	PATRA, SHAMAYITA;BASAK, PIYALI;TIBAREWALA, D. N.	ARTICLE	26652378	10.1016/j.msec.2015.10.011	WOS:000367107400037
326	THE GLYCINE ARGININE-RICH DOMAIN OF THE RNA-BINDING PROTEIN NUCLEOLIN REGULATES ITS SUBCELLULAR LOCALIZATION	DORON-MANDEL, ELLA;KOPPEL, INDREK;ABRAHAM, OFRI;RISHAL, IDA;SMITH, TERIKA P.;BUCHANAN, COURTNEY N.;SAHOO, PABITRA K.;KADLEC, JAN;OSES-PRIETO, JUAN A.;KAWAGUCHI, RIKI;ALBER, STEFANIE;ZAHAVI, EITAN EREZ;DI MATTEO, PIERLUIGI;DI PIZIO, AGOSTINA;SONG, DIDI-ANDREAS;OKLADNIKOV, NATALIYA;GORDON, DALIA;BEN-DOR, SHIFRA;HAFFNER-KRAUSZ, REBECCA;COPPOLA, GIOVANNI;BURLINGAME, ALMA L.;JUNGWIRTH, PAVEL;TWISS, JE…	ARTICLE	34515347	10.15252/embj.2020107158	WOS:000695159300001
327	ROLES OF RNA MODIFICATIONS IN DIVERSE CELLULAR FUNCTIONS	WILKINSON, EMMA;CUI, YAN-HONG;HE, YU-YING	REVIEW	35350378	10.3389/fcell.2022.828683	WOS:000775183000001
328	CHARACTERIZATION OF NATIVE REVERSIBLE SELF-ASSOCIATION OF A MONOCLONAL ANTIBODY MEDIATED BY FAB-FAB INTERACTION	GENTILUOMO, LORENZO;ROESSNER, DIERK;STREICHER, WERNER;MAHAPATRA, SUJATA;HARRIS, PERNILLE;FRIESS, WOLFGANG	ARTICLE	31563513	10.1016/j.xphs.2019.09.021	WOS:000507930900042
329	DEALING WITH DNA LESIONS: WHEN ONE CELL CYCLE IS NOT ENOUGH	LEZAJA, ALEKSANDRA;ALTMEYER, MATTHIAS	REVIEW	33310228	10.1016/j.ceb.2020.11.001	WOS:000649768600005
330	MODELING THE MECHANOBIOLOGY OF CANCER CELL MIGRATION USING 3D BIOMIMETIC HYDROGELS	MORALES, XABIER;CORTES-DOMINGUEZ, IVAN;ORTIZ-DE-SOLORZANO, CARLOS	REVIEW	33673091	10.3390/gels7010017	WOS:000633126700001
331	REVERSIBLE KINETIC TRAPPING OF FUS BIOMOLECULAR CONDENSATES	CHATTERJEE, SAYANTAN;KAN, YELENA;BRZEZINSKI, MATEUSZ;KOYNOV, KALOIAN;REGY, ROSHAN MAMMEN;MURTHY, ANASTASIA C.;BURKE, KATHLEEN A.;MICHELS, JASPER J.;MITTAL, JEETAIN;FAWZI, NICOLAS L.;PAREKH, SAPUN H.	ARTICLE	34862761	10.1002/advs.202104247	WOS:000726301900001
332	COOPERATIVE DNA BINDING MEDIATED BY KICGAS/ORF52 OLIGOMERIZATION ALLOWS INHIBITION OF DNA-INDUCED PHASE SEPARATION AND ACTIVATION OF CGAS	BHOWMIK, DEBIPREETA;DU, MINGJIAN;TIAN, YUAN;MA, SIMING;WU, JIANJUN;CHEN, ZHIJIAN;YIN, QIAN;ZHU, FANXIU	ARTICLE	34387695	10.1093/nar/gkab689	WOS:000701664900030
333	MYRISTOYLATION-MEDIATED PHASE SEPARATION OF EZH2 COMPARTMENTALIZES STAT3 TO PROMOTE LUNG CANCER GROWTH	ZHANG, JIE;ZENG, YUANYUAN;XING, YUEPING;LI, XIANGRONG;ZHOU, LINGQIN;HU, LIN;CHIN, Y. EUGENE;WU, MENG	ARTICLE	34102285	10.1016/j.canlet.2021.05.035	WOS:000669230500004
334	PHASE SEPARATION AS A MELTING POT FOR DNA REPEATS	HALL, AMANDA C.;OSTROWSKI, LAUREN A.;MEKHAIL, KARIM	REVIEW	31155151	10.1016/j.tig.2019.05.001	WOS:000474512700004
335	NATURAL SELECTION ON THE PHASE-SEPARATION PROPERTIES OF FUS DURING 160 MY OF MAMMALIAN EVOLUTION	DASMEH, POURIA;WAGNER, ANDREAS	ARTICLE	33022038	10.1093/molbev/msaa258	WOS:000651826600015
336	CELLULAR FUNCTIONS OF CGAS-STING SIGNALING	CHEN, CHEN;XU, PINGLONG	REVIEW	36437149	10.1016/j.tcb.2022.11.001	WOS:001048125500001
337	WHY STRUCTURE AND CHAIN LENGTH MATTER: ON THE BIOLOGICAL SIGNIFICANCE UNDERLYING THE STRUCTURAL HETEROGENEITY OF POLY(ADP-RIBOSE)	REBER, JULIA M.;MANGERICH, ASWIN	ARTICLE	34302489	10.1093/nar/gkab618	WOS:000697383500009
338	CHROMATIN CONFORMATION IN DEVELOPMENT AND DISEASE	BOLTSIS, ILIAS;GROSVELD, FRANK;GIRAUD, GUILLAUME;KOLOVOS, PETROS	REVIEW	34422840	10.3389/fcell.2021.723859	WOS:000685039800001
339	ORGANIZATION AND FUNCTION OF PARASPECKLES	WANG, YANG;CHEN, LING-LING	REVIEW	32830222	10.1042/EBC20200010	WOS:000611921500003
340	DEVELOPMENT AND EVALUATION OF EXEMESTANE-LOADED LYOTROPIC LIQUID CRYSTALLINE GEL FORMULATIONS	MUSA, MUHAMAD NUH;DAVIDID, SHEBA RANI;ZULKIPLI, IHSAN NAZURAH;MAHADI, ABDUL HANIF;CHAKRAVARTHI, SRIKUMAR;RAJABALAYA, RAJAN	ARTICLE	29435430	10.15171/bi.2017.27	WOS:000423937100004
341	MAPK- AND GLYCOGEN SYNTHASE KINASE 3-MEDIATED PHOSPHORYLATION REGULATES THE DEAD-BOX PROTEIN MODULATOR GLE1 FOR CONTROL OF STRESS GRANULE DYNAMICS	ADITI;MASON, AARON C.;SHARMA, MANISHA;DAWSON, T. RENEE;WENTE, SUSAN R.	ARTICLE	30429220	10.1074/jbc.RA118.005749	WOS:000456263600015
342	CHARACTERIZATION AND APPLICATION OF MIXED MICELLAR ASSEMBLIES OF PEO-PPO STAR BLOCK COPOLYMERS FOR SOLUBILIZATION OF HYDROPHOBIC ANTICANCER DRUG AND <I>IN VITRO</I> RELEASE	PILLAI, SADAFARA A.;SHARMA, ANISH KUMAR;DESAI, SAGAR M.;SHETH, URJITA;BAHADUR, ANITA;RAY, DEBES;ASWAL, VINOD K.;KUMAR, SANJEEV	ARTICLE	Not Available	10.1016/j.molliq.2020.113543	WOS:000560688300083
343	DEVELOPMENT AND CHARACTERIZATION OF ENTERIC-COATED MICROPARTICLES OF BIOCHANIN A FOR THEIR BENEFICIAL PHARMACOLOGICAL POTENTIAL IN ESTROGEN DEFICIENT-HYPERTENSION	SACHDEVA, CHINU;MISHRA, NEERAJ;SHARMA, SAURABH	ARTICLE	26599817	10.3109/10717544.2015.1114046	WOS:000384770400020
344	PREPARATION, CHARACTERIZATION AND PRELIMINARY PHARMACOKINETIC STUDY OF PH-SENSITIVE HYDROXYAPATITE/ZEIN NANO-DRUG DELIVERY SYSTEM FOR DOXORUBICIN HYDROCHLORIDE	ZHA, LIQIONG;WANG, BEILEI;QIAN, JIAJIA;FLETCHER, BROCK;ZHANG, CAIYUN;DONG, QIANNIAN;CHEN, WEIDONG;HONG, LUFENG	ARTICLE	31975457	10.1111/jphp.13223	WOS:000508933900001
345	STRESS GRANULES AND NEURODEGENERATIVE DISORDERS: A SCOPING REVIEW	ASADI, MOHAMMAD REZA;MOSLEHIAN, MARZIYEH SADAT;SABAIE, HANI;JALAIEI, ABBAS;GHAFOURI-FARD, SOUDEH;TAHERI, MOHAMMAD;REZAZADEH, MARYAM	REVIEW	34248597	10.3389/fnagi.2021.650740	WOS:000670240200001
346	THE CELL STRESS RESPONSE: EXTREME TIMES CALL FOR POST-TRANSCRIPTIONAL MEASURES	PIZZINGA, MARIAVITTORIA;HARVEY, ROBERT F.;GARLAND, GAVIN D.;MORDUE, RYAN;DEZI, VERONICA;RAMAKRISHNA, MANASA;SFAKIANOS, ARISTEIDIS;MONTI, MIE;MULRONEY, THOMAS E.;POYRY, TUIJA;WILLIS, ANNE E.	REVIEW	31755249	10.1002/wrna.1578	WOS:000498358700001
347	PRION-LIKE PROTEINS IN PHASE SEPARATION AND THEIR LINK TO DISEASE	SPRUNGER, MACY L.;JACKREL, MEREDITH E.	REVIEW	34356638	10.3390/biom11071014	WOS:000676722800001
348	ALS-LINKED FUS MUTATIONS DYSREGULATE G-QUADRUPLEX-DEPENDENT LIQUID-LIQUID PHASE SEPARATION AND LIQUID-TO-SOLID TRANSITION	ISHIGURO, AKIRA;LU, JUN;OZAWA, DAISAKU;NAGAI, YOSHITAKA;ISHIHAMA, AKIRA	ARTICLE	34624313	10.1016/j.jbc.2021.101284	WOS:000723057300006
349	THE ONCOGENIC TRANSCRIPTION FACTOR FUS-CHOP CAN UNDERGO NUCLEAR LIQUID-LIQUID PHASE SEPARATION	OWEN, IZZY;YEE, DEBRA;WYNE, HALA;PERDIKARI, THEODORA MYRTO;JOHNSON, VICTORIA;SMYTH, JEREMY;KORTUM, ROBERT;FAWZI, NICOLAS L.;SHEWMAKER, FRANK	ARTICLE	34357401	10.1242/jcs.258578	WOS:000696263200017
350	DIVERSE MOLECULAR MECHANISMS UNDERLYING PATHOGENIC PROTEIN MUTATIONS: BEYOND THE LOSS-OF-FUNCTION PARADIGM	BACKWELL, LISA;MARSH, JOSEPH A.	REVIEW	35395171	10.1146/annurev-genom-111221-103208	WOS:000853261500020
351	GALECTIN-3 N-TERMINAL TAIL PROLINES MODULATE CELL ACTIVITY AND GLYCAN-MEDIATED OLIGOMERIZATION/ PHASE SEPARATION	ZHAO, ZIHAN;XU, XUEJIAO;CHENG, HAIRONG;MILLER, MICHELLE C.;HE, ZHEN;GU, HONGMING;ZHANG, ZHONGYU;RAZ, AVRAHAM;MAYO, KEVIN H.;TAI, GUIHUA;ZHOU, YIFA	ARTICLE	33952698	10.1073/pnas.2021074118	WOS:000651329300004
352	NEW FACES OF OLD FRIENDS: EMERGING NEW ROLES OF RNA-BINDING PROTEINS IN THE DNA DOUBLE-STRAND BREAK RESPONSE	KLARIC, JULIE A.;WUST, STAS;PANIER, STEPHANIE	REVIEW	34026839	10.3389/fmolb.2021.668821	WOS:000652484100001
353	STRESS GRANULE FORMATION ATTENUATES RACK1-MEDIATED APOPTOTIC CELL DEATH INDUCED BY MORUSIN	PARK, YE-JIN;CHOI, DONG WOOK;CHO, SANG WOO;HAN, JAESEOK;YANG, SIYOUNG;CHOI, CHEOL YONG	ARTICLE	32731602	10.3390/ijms21155360	WOS:000559059900001
354	PHASING THE INTRANUCLEAR ORGANIZATION OF STEROID HORMONE RECEPTORS	STORTZ, MARTIN;PRESMAN, DIEGO M.;PECCI, ADALI;LEVI, VALERIA	REVIEW	33512446	10.1042/BCJ20200883	WOS:000616134100007
355	DYNAMIC ASSEMBLY OF THE MRNA M<SUP>6</SUP>A METHYLTRANSFERASE COMPLEX IS REGULATED BY METTL3 PHASE SEPARATION	HAN, DASOL;LONGHINI, ANDREW P.;ZHANG, XUEMEI;HOANG, VIVIAN;WILSON, MAXWELL Z.;KOSIK, KENNETH S.	ARTICLE	35143475	10.1371/journal.pbio.3001535	WOS:000971234500001
356	MORPHOLOGY CONTROL OF MOLECULAR ASSEMBLIES PREPARED FROM BIO-BASED AMPHIPHILIC POLYMERS WITH A HELICAL HYDROPHOBIC UNIT AND APPLICATION AS NANOCARRIERS FOR CONTRAST AGENTS AND/OR DRUG DELIVERY	MAKINO, AKIRA	REVIEW	Not Available	10.1038/pj.2014.73	WOS:000344928500005
357	PROTEIN CONTEXT SHAPES THE SPECIFICITY OF SH3 DOMAIN-MEDIATED INTERACTIONS IN VIVO	DIONNE, UGO;BOURGAULT, EMILIE;DUBE, ALEXANDRE K.;BRADLEY, DAVID;CHARTIER, FRANCOIS J. M.;DANDAGE, ROHAN;DIBYACHINTAN, SOHAM;DESPRES, PHILIPPE C.;GISH, GERALD D.;PHAM, N. T. HANG;LETOURNEAU, MYRIAM;LAMBERT, JEAN-PHILIPPE;DOUCET, NICOLAS;BISSON, NICOLAS;LANDRY, CHRISTIAN R.	ARTICLE	33712617	10.1038/s41467-021-21873-2	WOS:000630475400001
358	INFLUENCE OF CONTROLLED RELEASE OF RESVERATROL FROM ELECTROSPUN FIBERS IN COMBINATION WITH SIRNA ON LEUKEMIA CELLS	AL-ATTAR, THIKRAYAT;MADIHALLY, SUNDARARAJAN, V	ARTICLE	30041028	10.1016/j.ejps.2018.07.043	WOS:000443566100018
359	MULTIPROTEASES COMBINED WITH HIGH-PH REVERSE-PHASE SEPARATION STRATEGY VERIFIED FOURTEEN MISSING PROTEINS IN HUMAN TESTIS TISSUE	SUN, JINSHUAI;SHI, JIAHUI;WANG, YIHAO;CHEN, YANG;LI, YANCHANG;KONG, DEGANG;CHANG, LEI;LIU, FENGSONG;LV, ZHITANG;ZHOU, YUE;HE, FUCHU;ZHANG, YAO;XU, PING	ARTICLE	30280576	10.1021/acs.jproteome.8b00397	WOS:000452930000014
360	SALT DEPENDENT PHASE BEHAVIOR OF INTRINSICALLY DISORDERED PROTEINS FROM A COARSE-GRAINED MODEL WITH EXPLICIT WATER AND IONS	GARAIZAR, ADIRAN;ESPINOSA, JORGE R.	ARTICLE	34598583	10.1063/5.0062687	WOS:000724644800008
361	COMPUTATIONAL DNA DROPLETS RECOGNIZING MIRNA SEQUENCE INPUTS BASED ON LIQUID-LIQUID PHASE SEPARATION	GONG, JING;TSUMURA, NOZOMI;SATO, YUSUKE;TAKINOUE, MASAHIRO	ARTICLE	Not Available	10.1002/adfm.202202322	WOS:000793958000001
362	INSIGHT INTO MEMBRANELESS ORGANELLES AND THEIR ASSOCIATED PROTEINS: DRIVERS, CLIENTS AND REGULATORS	ORTI, FERNANDO;NAVARRO, ALVARO M.;RABINOVICH, ANDRES;WODAK, SHOSHANA J.;MARINO-BUSLJE, CRISTINA	ARTICLE	34377363	10.1016/j.csbj.2021.06.042	WOS:000684852400001
363	DNA-BINDING DOMAIN AS THE MINIMAL REGION DRIVING RNA-DEPENDENT LIQUID-LIQUID PHASE SEPARATION OF ANDROGEN RECEPTOR	AHMED, JUNAID;MESZAROS, ATTILA;LAZAR, TAMAS;TOMPA, PETER	ARTICLE	33938068	10.1002/pro.4100	WOS:000648065000001
364	METABOLIC FUEL FOR EPIGENETIC: NUCLEAR PRODUCTION MEETS LOCAL CONSUMPTION	BOON, RUBEN	REVIEW	34804127	10.3389/fgene.2021.768996	WOS:000719826000001
365	ACTIVATING MUTATION OF SHP2 ESTABLISHES A TUMORIGENIC PHONOTYPE THROUGH CELL-AUTONOMOUS AND NON-CELL-AUTONOMOUS MECHANISMS	DONG, LEI;HAN, DA;MENG, XINYI;XU, MENGCHUAN;ZHENG, CHUWEN;XIA, QIN	REVIEW	33777940	10.3389/fcell.2021.630712	WOS:000632426400001
366	SUBTYPE-SPECIFIC COLLABORATIVE TRANSCRIPTION FACTOR NETWORKS ARE PROMOTED BY OCT4 IN THE PROGRESSION OF PROSTATE CANCER	TAKAYAMA, KEN-ICHI;KOSAKA, TAKEO;SUZUKI, TAKASHI;HONGO, HIROSHI;OYA, MOTOTSUGU;FUJIMURA, TETSUYA;SUZUKI, YUTAKA;INOUE, SATOSHI	ARTICLE	34145268	10.1038/s41467-021-23974-4	WOS:000665039300001
367	THE TRANSCRIPTIONAL REGULATION OF NORMAL AND MALIGNANT BLOOD CELL DEVELOPMENT	EDGINTON-WHITE, BENJAMIN;BONIFER, CONSTANZE	REVIEW	33511785	10.1111/febs.15735	WOS:000617273300001
368	MACROPHAGE MITOCHONDRIAL FISSION IMPROVES CANCER CELL PHAGOCYTOSIS INDUCED BY THERAPEUTIC ANTIBODIES AND IS IMPAIRED BY GLUTAMINE COMPETITION	LI, JIANG;YE, YINGYING;LIU, ZHIHAN;ZHANG, GUOYANG;DAI, HUIQI;LI, JIAQIAN;ZHOU, BOXUAN;LI, YIHONG;ZHAO, QIYI;HUANG, JINGYING;FENG, JINGWEI;LIU, SHU;RUAN, PEIGANG;WANG, JINJING;LIU, JIANG;HUANG, MIN;LIU, XINWEI;YU, SHUBIN;LIANG, ZIYANG;MA, LIPING;GOU, XIAOXIA;ZHANG, GUOLIANG;CHEN, NIAN;LU, YIWEN;DI, CAN;XIA, QIDONG;PAN, JIAYAO;FENG, RU;CAI, QINGQING;SU, SHICHENG	ARTICLE	35484420	10.1038/s43018-022-00354-5	WOS:000788594800005
369	THE ANTIOXIDANT VITAMIN E AS A MEMBRANE RAFT MODULATOR: TOCOPHEROLS DO NOT ABOLISH LIPID DOMAINS	DIPASQUALE, MITCHELL;NGUYEN, MICHAEL H. L.;RICKEARD, BRETT W.;CESCA, NICOLE;TANNOUS, CHRISTOPHER;CASTILLO, STUART R.;KATSARAS, JOHN;KELLEY, ELIZABETH G.;HEBERLE, FREDERICK A.;MARQUARDT, DREW	ARTICLE	31954106	10.1016/j.bbamem.2020.183189	WOS:000537573200002
370	EFFECTS OF DOXORUBICIN ON THE LIQUID-LIQUID PHASE CHANGE PROPERTIES OF ELASTIN-LIKE POLYPEPTIDES	ZAI-ROSE, VALERIA;WEST, SAVANNAH J.;KRAMER, WOLFGANG H.;BISHOP, G. REID;LEWIS, EDWIN A.;CORREIA, JOHN J.	ARTICLE	30292393	10.1016/j.bpj.2018.09.006	WOS:000447398300004
371	FIRST- AND SECOND-ORDER UNCONDITIONALLY STABLE DIRECT DISCRETIZATION METHODS FOR MULTI-COMPONENT CAHN-HILLIARD SYSTEM ON SURFACES	LI, YIBAO;LIU, RUI;XIA, QING;HE, CHENXI;LI, ZHONG	ARTICLE	Not Available	10.1016/j.cam.2021.113778	WOS:000697029800004
372	TARGETING KEY PROTEINS INVOLVED IN TRANSCRIPTIONAL REGULATION FOR CANCER THERAPY: CURRENT STRATEGIES AND FUTURE PROSPECTIVE	PEI, HAIXIANG;GUO, WEIKAI;PENG, YANGRUI;XIONG, HAI;CHEN, YIHUA	REVIEW	35312190	10.1002/med.21886	WOS:000771001600001
373	KARYOPHERIN ABNORMALITIES IN NEURODEGENERATIVE PROTEINOPATHIES	PASHA, TEROUZ;ZATORSKA, ANNA;SHARIPOV, DAULET;ROGELJ, BORIS;HORTOBAGYI, TIBOR;HIRTH, FRANK	REVIEW	34019093	10.1093/brain/awab201	WOS:000733375400006
374	PARASPECKLE PROTEIN NONO PROMOTES TAZ PHASE SEPARATION IN THE NUCLEUS TO DRIVE THE ONCOGENIC TRANSCRIPTIONAL PROGRAM	WEI, YIJU;LUO, HUACHENG;YEE, PATRICIA P.;ZHANG, LIJUN;LIU, ZHIJUN;ZHENG, HAIYAN;ZHANG, LEI;ANDERSON, BENJAMIN;TANG, MIAOLU;HUANG, SUMING;LI, WEI	ARTICLE	34716691	10.1002/advs.202102653	WOS:000712583200001
375	REVISITING 3D CHROMATIN ARCHITECTURE IN CANCER DEVELOPMENT AND PROGRESSION	FENG, YULIANG;PAUKLIN, SIIM	ARTICLE	32941624	10.1093/nar/gkaa747	WOS:000606018400008
376	3D CHROMOSOMAL LANDSCAPES IN HEMATOPOIESIS AND IMMUNITY	KLOETGEN, ANDREAS;THANDAPANI, PALANIRAJA;TSIRIGOS, ARISTOTELIS;AIFANTIS, IANNIS	REVIEW	31422902	10.1016/j.it.2019.07.003	WOS:000483933500005
377	DYNAMIC PHASE SEPARATION OF THE ANDROGEN RECEPTOR AND ITS COACTIVATORS KEY TO REGULATE GENE EXPRESSION	ZHANG, FAN;BISWAS, MAITREE;MASSAH, SHABNAM;LEE, JOSEPH;LINGADAHALLI, SHREYAS;WONG, SAMANTHA;WELLS, CHRISTOPHER;FOO, JANE;KHAN, NABEEL;MORIN, HELENE;SAXENA, NEETU;KUNG, SONIA H. Y.;SUN, BEI;NUNEZ, ANA KARLA PARRA;SANCHEZ, CHRISTOPHE;CHAN, NOVIA;UNG, LAUREN;ALTINTAS, UMUT BERKAY;BUI, JENNIFER M.;WANG, YUZHUO;FAZLI, LADAN;OO, HTOO ZARNI;RENNIE, PAUL S.;LACK, NATHAN A.;CHERKASOV, ARTEM;GLEAVE, MARTIN…	ARTICLE	36535377	10.1093/nar/gkac1158	WOS:000898930300001
378	PRECISION ANALYSIS OF MUTANT U2AF1 ACTIVITY REVEALS DEPLOYMENT OF STRESS GRANULES IN MYELOID MALIGNANCIES	BIANCON, GIULIA;JOSHI, POORVAL;ZIMMER, JOSHUA T.;HUNCK, TORBEN;GAO, YIMENG;LESSARD, MARK D.;COURCHAINE, EDWARD;BARENTINE, ANDREW E. S.;MACHYNA, MARTIN;BOTTI, VALENTINA;QIN, ASHLEY;GBYLI, RANA;PATEL, AMISHA;SONG, YUANBIN;KIEFER, LEA;VIERO, GABRIELLA;NEUENKIRCHEN, NILS;LIN, HAIFAN;BEWERSDORF, JOERG;SIMON, MATTHEW D.;NEUGEBAUER, KARLA M.;TEBALDI, TOMA;HALENE, STEPHANIE	ARTICLE	35303483	10.1016/j.molcel.2022.02.025	WOS:000773304000005
379	FABRICATION OF A REUSABLE BIFUNCTIONAL BIOMIMETIC TI<SUP>4+</SUP>-PHOSPHORYLATED CELLULOSE MONOLITH WITH A CORAL-LIKE STRUCTURE FOR ENRICHMENT OF PHOSPHORYLATED AND GLYCOSYLATED PEPTIDES	ZHANG, LUWEI;WANG, YAN;PAN, LEI;TANG, RUIZHI;ASOH, TAKA-AKI;OU, JUNJIE;UYAMA, HIROSHI	ARTICLE	Not Available	10.1039/d1gc02206g	WOS:000695472600001
380	THE ROLE OF NON-SPECIFIC INTERACTIONS IN CANONICAL AND ALT-ASSOCIATED PML-BODIES FORMATION AND DYNAMICS	FONIN, ALEXANDER V.;SILONOV, SERGEY A.;SHPIRONOK, OLESYA G.;ANTIFEEVA, IULIIA A.;PETUKHOV, ALEXEY V.;ROMANOVICH, ANNA E.;KUZNETSOVA, IRINA M.;UVERSKY, VLADIMIR N.;TUROVEROV, KONSTANTIN K.	ARTICLE	34072343	10.3390/ijms22115821	WOS:000660133700001
381	A BENCHMARK PROBLEM FOR THE TWO- AND THREE-DIMENSIONAL CAHN-HILLIARD EQUATIONS	JEONG, DARAE;CHOI, YONGHO;KIM, JUNSEOK	ARTICLE	Not Available	10.1016/j.cnsns.2018.02.006	WOS:000426955800010
382	A FLEXIBLE LAB-ON-A-CHIP FOR THE SYNTHESIS AND MAGNETIC SEPARATION OF MAGNETITE DECORATED WITH GOLD NANOPARTICLES	CABRERA, FLAVIO C.;MELO, ANTONIO F. A. A.;DE SOUZA, JOAO C. P.;JOB, ALDO E.;CRESPILHO, FRANK N.	ARTICLE	25723569	10.1039/c4lc01483a	WOS:000352088400005
383	CORE-CORONA FUNCTIONALIZATION OF DIBLOCK COPOLYMER MICELLES BY HETEROGENEOUS METAL NANOPARTICLES FOR DUAL MODALITY IN CHEMICAL REACTIONS	JO, SEONG HO;KIM, HYUN WOO;SONG, MINKYUNG;JE, NAM JIN;OH, SUNG-HOON;CHANG, BYOUNG-YONG;YOON, JINHWAN;KIM, JOO HYUN;CHUNG, BONGHOON;IL YOO, SEONG	ARTICLE	26241213	10.1021/acsami.5b05408	WOS:000360322000069
384	CRISPRA-MEDIATED NEAT1 LNCRNA UPREGULATION INDUCES FORMATION OF INTACT PARASPECKLES	YAMAZAKI, TOMOHIRO;FUJIKAWA, CHIKAKO;KUBOTA, AYAKA;TAKAHASHI, AKINARI;HIROSE, TETSURO	ARTICLE	30180948	10.1016/j.bbrc.2018.08.158	WOS:000446794100033
385	HESSIAN RECOVERY BASED FINITE ELEMENT METHODS FOR THE CAHN-HILLIARD EQUATION	XU, MINQIANG;GUO, HAILONG;ZOU, QINGSONG	ARTICLE	Not Available	10.1016/j.jcp.2019.01.056	WOS:000464675600024
386	NPM1 EXHIBITS STRUCTURAL AND DYNAMIC HETEROGENEITY UPON PHASE SEPARATION WITH THE P14ARF TUMOR SUPPRESSOR	GIBBS, ERIC;PERRONE, BARBARA;HASSAN, ALIA;KUMMERLE, RAINER;KRIWACKI, RICHARD	ARTICLE	31751897	10.1016/j.jmr.2019.106646	WOS:000504037300017
387	ENHANCER RNA: WHAT WE KNOW AND WHAT WE CAN ACHIEVE	HAN, ZHENZHEN;LI, WEI	REVIEW	35170113	10.1111/cpr.13202	WOS:000755513900001
388	SARS-COV-2 NUCLEOCAPSID PROTEIN INTERACTS WITH IMMUNOREGULATORS AND STRESS GRANULES AND PHASE SEPARATES TO FORM LIQUID DROPLETS	SOMASEKHARAN, SYAM PRAKASH;GLEAVE, MARTIN	ARTICLE	34780058	10.1002/1873-3468.14229	WOS:000720946200001
389	PHASE SEPARATION AND DAXX REDISTRIBUTION CONTRIBUTE TO LANA NUCLEAR BODY AND KSHV GENOME DYNAMICS DURING LATENCY AND REACTIVATION	VLADIMIROVA, OLGA;DE LEO, ALESSANDRA;DENG, ZHONG;WIEDMER, ANDREAS;HAYDEN, JAMES;LIEBERMAN, PAUL M.	ARTICLE	33471863	10.1371/journal.ppat.1009231	WOS:000612395900001
390	EFFECTS OF PH ALTERATIONS ON STRESS- AND AGING-INDUCED PROTEIN PHASE SEPARATION	JIN, XUEJIAO;ZHOU, MIN;CHEN, SHUXIN;LI, DANQI;CAO, XIULING;LIU, BEIDONG	REVIEW	35750966	10.1007/s00018-022-04393-0	WOS:000815484000001
391	OPTIMIZATION OF NANOEMULSION CONTAINING GEMCITABINE AND EVALUATION OF ITS CYTOTOXICITY TOWARDS HUMAN FETAL LUNG FIBROBLAST (MRC5) AND HUMAN LUNG CARCINOMA (A549) CELLS	WAHGIMAN, NADIATUL ATIQAH;SALIM, NORAZLINALIZA;RAHMAN, MOHD BASYARUDDIN ABDUL;ASHARI, SITI EFLIZA	ARTICLE	31686809	10.2147/IJN.S212635	WOS:000484676200002
392	REGULATION OF AR MRNA TRANSLATION IN RESPONSE TO ACUTE AR PATHWAY INHIBITION	SOMASEKHARAN, SYAM PRAKASH;SAXENA, NEETU;ZHANG, FAN;BERALDI, ELIANA;HUANG, JIA NI;GENTLE, CHRISTINA;FAZLI, LADAN;THI, MARISA;SORENSEN, POUL H.;GLEAVE, MARTIN	ARTICLE	34939643	10.1093/nar/gkab1247	WOS:000763001100037
393	DEVELOPMENT OF SELF-NANOEMULSIFYING DRUG DELIVERY SYSTEMS FOR OIL EXTRACTS OF <I>CITRUS AURANTIUM</I> L. BLOSSOMS AND <I>ROSE DAMASCENA</I> AND EVALUATION OF ANTICANCER PROPERTIES	NAZARI-VANANI, R.;AZARPIRA, N.;HELI, H.	ARTICLE	Not Available	10.1016/j.jddst.2018.08.003	WOS:000445162500038
394	PML BODIES IN MITOSIS	LANG, ANNA;LANG, EMMA;BOE, STIG OVE	REVIEW	31416160	10.3390/cells8080893	WOS:000484537500126
395	HYDROPHOBIN-PROTEIN A FUSION PROTEIN PRODUCED IN PLANTS EFFICIENTLY PURIFIED AN ANTI-WEST NILE VIRUS MONOCLONAL ANTIBODY FROM PLANT EXTRACTS VIA AQUEOUS TWO-PHASE SEPARATION	JUGLER, COLLIN;JOENSUU, JUSSI;CHEN, QIANG	ARTICLE	32244994	10.3390/ijms21062140	WOS:000529890200236
396	HOTSPOT MUTATIONS IN THE STRUCTURED ENL YEATS DOMAIN LINK ABERRANT TRANSCRIPTIONAL CONDENSATES AND CANCER	SONG, LELE;YAO, XINYI;LI, HANGPENG;PENG, BO;BOKA, ALAN P.;LIU, YIMAN;CHEN, GUOCHAO;LIU, ZHENYANG;MATHIAS, KAELI M.;XIA, LINGBO;LI, QINGLAN;MIR, MUSTAFA;LI, YUANYUAN;LI, HAITAO;WAN, LILING	ARTICLE	36272410	10.1016/j.molcel.2022.09.034	WOS:000882402400001
397	RECENT ADVANCES IN POLYURETHANE/POSS HYBRIDS FOR BIOMEDICAL APPLICATIONS	OZIMEK, JAN;PIELICHOWSKI, KRZYSZTOF	REVIEW	35011280	10.3390/molecules27010040	WOS:000760452500001
398	SEQUENCE DETERMINES THE SWITCH IN THE FIBRIL FORMING REGIONS IN THE LOW-COMPLEXITY FUS PROTEIN AND ITS VARIANTS	KUMAR, ABHINAW;CHAKRABORTY, DEBAYAN;MUGNAI, MAURO LORENZO;STRAUB, JOHN E.;THIRUMALAI, D.	ARTICLE	34516126	10.1021/acs.jpclett.1c02310	WOS:000702017200016
399	LOW-FREQUENCY OSCILLATIONS CODE SPEECH DURING VERBAL WORKING MEMORY	GEHRIG, JOHANNES;MICHALAREAS, GEORGIOS;FORSTER, MARIE-THERESE;LEI, JUAN;HOK, PAVEL;LAUFS, HELMUT;SENFT, CHRISTIAN;SEIFERT, VOLKER;SCHOFFELEN, JAN-MATHIJS;HANSLMAYR, SIMON;KELL, CHRISTIAN A.	ARTICLE	31196933	10.1523/JNEUROSCI.0018-19.2019	WOS:000481570300010
400	INTERMINGLING OF CHROMOSOME TERRITORIES	SZCZEPINSKA, TERESA;RUSEK, ANNA MARIA;PLEWCZYNSKI, DARIUSZ	REVIEW	30828902	10.1002/gcc.22736	WOS:000467385900009
401	PHYSIOLOGICAL FUNCTIONS AND ROLES IN CANCER OF THE PROLIFERATION MARKER KI-67	ANDRES-SANCHEZ, NURIA;FISHER, DANIEL;KRASINSKA, LILIANA	REVIEW	35674256	10.1242/jcs.258932	WOS:000813021000005
402	FUNCTIONAL SEGMENTS ON INTRINSICALLY DISORDERED REGIONS IN DISEASE-RELATED PROTEINS	ANBO, HIROTO;SATO, MASAYA;OKOSHI, ATSUSHI;FUKUCHI, SATOSHI	ARTICLE	30841624	10.3390/biom9030088	WOS:000464412900001
403	FUS MUTATION IS PROBABLY THE MOST COMMON PATHOGENIC GENE FOR JALS, ESPECIALLY SPORADIC JALS	CHEN, L.	REVIEW	33036763	10.1016/j.neurol.2020.06.010	WOS:000640116700001
404	DEVELOPMENT AND MOLECULAR CHARACTERIZATION OF POLYMERIC MICRO-NANOFIBROUS SCAFFOLD OF A DEFINED 3-D NICHE FOR IN VITRO CHEMOSENSITIVITY ANALYSIS AGAINST ACUTE MYELOID LEUKEMIA CELLS	NAIR, MAYA S.;MONY, ULLAS;MENON, DEEPTHY;KOYAKUTTY, MANZOOR;SIDHARTHAN, NEERAJ;PAVITHRAN, KEECHILAT;NAIR, SHANTIKUMAR V.;MENON, KRISHNAKUMAR N.	ARTICLE	26028971	10.2147/IJN.S80397	WOS:000354626700001
405	PHASE SEPARATION IN CANCER: FROM THE IMPACTS AND MECHANISMS TO TREATMENT POTENTIALS	PENG, QIU;TAN, SHIMING;XIA, LONGZHENG;WU, NAYIYUAN;OYANG, LINDA;TANG, YANYAN;SU, MIN;LUO, XIA;WANG, YING;SHENG, XIAOWU;ZHOU, YUJUAN;LIAO, QIANJIN	REVIEW	35982902	10.7150/ijbs.75410	WOS:000837263300006
406	INTRINSICALLY DISORDERED PROTEINS AS REGULATORS OF TRANSIENT BIOLOGICAL PROCESSES AND AS UNTAPPED DRUG TARGETS	HOSOYA, YUSUKE;OHKANDA, JUNKO	REVIEW	33917117	10.3390/molecules26082118	WOS:000644585800001
407	COPY NUMBER AMPLIFICATION AND SP1-ACTIVATED LNCRNA MELTF-AS1 REGULATES TUMORIGENESIS BY DRIVING PHASE SEPARATION OF YBX1 TO ACTIVATE ANXA8 IN NON-SMALL CELL LUNG CANCER	LU, XIYI;WANG, JING;WANG, WEI;LU, CHENFEI;QU, TIANYU;HE, XUEZHI;LIU, XINYIN;GUO, RENHUA;ZHANG, ERBAO	ARTICLE	35508543	10.1038/s41388-022-02292-z	WOS:000790621800003
408	NONO PHASE SEPARATION ENHANCES DNA DAMAGE REPAIR BY ACCELERATING NUCLEAR EGFR-INDUCED DNA-PK ACTIVATION	FAN, XIN-JUAN;WANG, YUN-LONG;ZHAO, WAN-WEN;BAI, SHAO-MEI;MA, YAN;YIN, XIN-KE;FENG, LI-LI;FENG, WEI-XING;WANG, YING-NAI;LIU, QUENTIN;HUNG, MIEN-CHIE;WAN, XIANG-BO	ARTICLE	34249431	Not Available	WOS:000668004800014
409	MICROENVIRONMENT-MEDIATED CANCER DORMANCY: INSIGHTS FROM METASTABILITY THEORY	BAKHSHANDEH, SADRA;WERNER, CARSTEN;FRATZL, PETER;CIPITRIA, AMAIA	ARTICLE	34949715	10.1073/pnas.2111046118	WOS:000748066000002
410	SATB1-MEDIATED CHROMATIN LANDSCAPE IN T CELLS	ZELENKA, TOMAS;SPILIANAKIS, CHARALAMPOS	REVIEW	33356851	10.1080/19491034.2020.1775037	WOS:000544474900001
411	CENTROMERIC RNA AND ITS FUNCTION AT AND BEYOND CENTROMERIC CHROMATIN	CORLESS, SAMUEL;HOECKER, SASKIA;ERHARDT, SYLVIA	REVIEW	32247764	10.1016/j.jmb.2020.03.027	WOS:000550258500007
412	TARGETING LIQUID-LIQUID PHASE SEPARATION IN PANCREATIC CANCER	MIN, YUE;CHEN, XIA;XU, YUANPEI;WU, YUANYUAN;WANG, CHENLU;ZHANG, TINGLING;MAO, RENFANG;FAN, YIHUI	ARTICLE	35116738	10.21037/tcr.2019.01.06	WOS:000459927400015
413	NUCLEOLIN: A CELL PORTAL FOR VIRUSES, BACTERIA, AND TOXINS	TONELLO, FIORELLA;MASSIMINO, MARIA LINA;PEGGION, CATERINA	REVIEW	35503380	10.1007/s00018-022-04300-7	WOS:000790260400004
414	EWING SARCOMA PROTEIN PROMOTES DISSOCIATION OF POLY(ADP-RIBOSE) POLYMERASE 1 FROM CHROMATIN	LEE, SEON-GYEONG;KIM, NAMWOO;KIM, SU-MIN;PARK, IN BAE;KIM, HYEJIN;KIM, SHINSEOG;KIM, BYUNG-GYU;HWANG, JUNG;BAEK, IN-JOON;GARTNER, ANTON;PARK, JUN HONG;MYUNG, KYUNGJAE	ARTICLE	33006225	10.15252/embr.201948676	WOS:000574153700001
415	QUALITATIVE EVALUATION OF HIGH PH MASS SPECTROMETRY-COMPATIBLE REVERSED PHASE LIQUID CHROMATOGRAPHY FOR ALTERED SELECTIVITY IN SEPARATIONS OF INTACT PROTEINS	BAGHDADY, YEHIA Z.;SCHUG, KEVIN A.	ARTICLE	30981513	10.1016/j.chroma.2019.04.004	WOS:000472700200012
416	PREPARATION AND CHARACTERIZATION OF CHITOSAN HOLLOW NANOSPHERES FOR ANTICANCER DRUG CURCUMIN DELIVERY	LIU, MINGXIAN;YANG, JING;AO, PENG;ZHOU, CHANGREN	ARTICLE	Not Available	10.1016/j.matlet.2015.03.013	WOS:000354580400031
417	HOW THE INNATE IMMUNE DNA SENSING CGAS-STING PATHWAY IS INVOLVED IN AUTOPHAGY	ZHENG, WANGLONG;XIA, NENGWEN;ZHANG, JIAJIA;CHEN, NANHUA;MEURENS, FRANCOIS;LIU, ZONGPING;ZHU, JIANZHONG	REVIEW	34948027	10.3390/ijms222413232	WOS:000738063200001
418	LIPID OXIDATION: ROLE OF MEMBRANE PHASE-SEPARATED DOMAINS	OLIVEIRA, MARIA C.;YUSUPOV, MAKSUDBEK;BOGAERTS, ANNEMIE;CORDEIRO, RODRIGO M.	ARTICLE	34080860	10.1021/acs.jcim.1c00104	WOS:000669541400034
419	THREE-DIMENSIONAL GENOME ORGANIZATION IN IMMUNE CELL FATE AND FUNCTION	CUARTERO, SERGI;STIK, GREGOIRE;STADHOUDERS, RALPH	REVIEW	36127477	10.1038/s41577-022-00774-5	WOS:000855608700001
420	LNCRNAS IN BREAST CANCER: A LINK TO FUTURE APPROACHES	SIDERIS, NIKOLAOS;DAMA, PAOLA;BAYRAKTAR, SALIH;STIFF, THOMAS;CASTELLANO, LEANDRO	REVIEW	35788171	10.1038/s41417-022-00487-w	WOS:000820562700001
421	LOW AMOUNTS OF HEAVY WATER INCREASE THE PHASE SEPARATION PROPENSITY OF A FRAGMENT OF THE ANDROGEN RECEPTOR ACTIVATION DOMAIN	BIELSKUTE, STASE;GARCIA-CABAU, CARLA;FRIGOLE-VIVAS, MARTA;SZULC, ELZBIETA;DE MOL, EVA;PESARRODONA, MIREIA;GARCIA, JESUS;SALVATELLA, XAVIER	ARTICLE	33978290	10.1002/pro.4110	WOS:000653160200001
422	PHASE SEPARATION IN ASYMMETRIC CELL DIVISION	WEN, WENYU	ARTICLE	31617345	10.1021/acs.biochem.9b00813	WOS:000507722700009
423	MULTIVALENT TUMOR SUPPRESSOR ADENOMATOUS POLYPOSIS COLI PROMOTES AXIN BIOMOLECULAR CONDENSATE FORMATION AND EFFICIENT Β-CATENIN DEGRADATION	LI, TIE-MEI;REN, JING;HUSMANN, DYLAN;COAN, JOHN P.;GOZANI, OR;CHUA, KATRIN F.	ARTICLE	33060621	10.1038/s41598-020-74080-2	WOS:000582705900039
424	CO-CONDENSATION OF PROTEINS WITH SINGLE- AND DOUBLE-STRANDED DNA	RENGER, ROMAN;MORIN, JOSE A.;LEMAITRE, REGIS;RUER-GRUSS, MARTINE;JUELICHER, FRANK;HERMANN, ANDREAS;GRILL, STEPHAN W.	ARTICLE	35238639	10.1073/pnas.2107871119	WOS:000772222800004
425	MICROARCHITECTURE OF POLY(LACTIC ACID) MEMBRANES WITH AN INTERCONNECTED NETWORK OF MACROPORES AND MICROPORES INFLUENCES CELL BEHAVIOR	AL TAWIL, ELIAS;MONNIER, ALEXANDRE;QUANG TRONG NGUYEN;DESCHREVEL, BRIGITTE	ARTICLE	Not Available	10.1016/j.eurpolymj.2018.06.012	WOS:000441855800040
426	PHASE SEPARATION AS A THERAPEUTIC TARGET IN TIGHT JUNCTION-ASSOCIATED HUMAN DISEASES	SUN, SHUANG;ZHOU, JUN	REVIEW	32694756	10.1038/s41401-020-0470-y	WOS:000551081200004
427	DETERMINANTS OF RAFT PARTITIONING OF THE <I>HELICOBACTER PYLORI</I> PORE-FORMING TOXIN VACA	RAGHUNATHAN, KRISHNAN;FOEGEDING, NORA J.;CAMPBELL, ANNE M.;COVER, TIMOTHY L.;OHI, MELANIE D.;KENWORTHY, ANNE K.	ARTICLE	29531133	10.1128/IAI.00872-17	WOS:000430637300020
428	INSIGHTS INTO THE ATOMISTIC MECHANISMS OF PHOSPHORYLATION IN DISRUPTING LIQUID-LIQUID PHASE SEPARATION AND AGGREGATION OF THE FUS LOW DOMAIN	LAO, ZENGHUI;DONG, XUEWEI;LIU, XIANSHI;LI, FANGYING;CHEN, YUJIE;TANG, YIMING;WEI, GUANGHONG	ARTICLE	35709363	10.1021/acs.jcim.2c00414	WOS:000820069400001
429	FUS ONCOFUSION PROTEIN CONDENSATES RECRUIT MSWI/SNF CHROMATIN REMODELER VIA HETEROTYPIC INTERACTIONS BETWEEN PRION-LIKE DOMAINS	DAVIS, RICHOO B.;KAUR, TARANPREET;MOOSA, MAHDI MUHAMMAD;BANERJEE, PRIYA R.	ARTICLE	34018649	10.1002/pro.4127	WOS:000657812000001
430	SILK PARTICLE PRODUCTION BASED ON SILK/PVA PHASE SEPARATION USING A MICROFABRICATED CO-FLOW DEVICE	MONTOYA, NATALIA VARGAS;PETERSON, RACHEL;ORNELL, KIMBERLY J.;ALBRECHT, DIRK R.;COBURN, JEANNINE M.	ARTICLE	32079339	10.3390/molecules25040890	WOS:000522454500126
431	THE POTENTIAL CONTRIBUTION OF DYSFUNCTIONAL RNA-BINDING PROTEINS TO THE PATHOGENESIS OF NEURODEGENERATION IN MULTIPLE SCLEROSIS AND RELEVANT MODELS	LIBNER, COLE D.;SALAPA, HANNAH E.;LEVIN, MICHAEL C.	REVIEW	32604997	10.3390/ijms21134571	WOS:000550336200001
432	CONTINUUM THEORY OF ACTIVE PHASE SEPARATION IN CELLULAR AGGREGATES	KUAN, HUI-SHUN;POENISCH, WOLFRAM;JUELICHER, FRANK;ZABURDAEV, VASILY	ARTICLE	33480767	10.1103/PhysRevLett.126.018102	WOS:000604549300006
433	SCAFFOLDS FOR DRUG DELIVERY AND TISSUE ENGINEERING: THE ROLE OF GENETICS	ZIELINSKA, ALEKSANDRA;KARCZEWSKI, JACEK;EDER, PIOTR;KOLANOWSKI, TOMASZ;SZALATA, MILENA;WIELGUS, KAROLINA;SZALATA, MARLENA;KIM, DOHUN;SHIN, SU RYON;SLOMSKI, RYSZARD;SOUTO, ELIANA B.	REVIEW	37286137	10.1016/j.jconrel.2023.05.042	WOS:001054060900001
434	TRANSCRIPTION-DEPENDENT FORMATION OF NUCLEAR GRANULES CONTAINING FUS AND RNA POL II	THOMPSON, VALERY F.;VICTOR, RACHEL A.;MORERA, ANDRES A.;MOINPOUR, MAHTA;LIU, MEILANI N.;KISIEL, CONNER C.;PICKREL, KAITLYN;SPRINGHOWER, CHARIS E.;SCHWARTZ, JACOB C.	ARTICLE	30488693	10.1021/acs.biochem.8b01097	WOS:000454567600013
435	MELATONIN: REGULATION OF PRION PROTEIN PHASE SEPARATION IN CANCER MULTIDRUG RESISTANCE	LOH, DORIS;REITER, RUSSEL J.	REVIEW	35163973	10.3390/molecules27030705	WOS:000755579100001
436	SEQUESTRATION OF THE PKC ORTHOLOG PCK2 IN STRESS GRANULES AS A FEEDBACK MECHANISM OF MAPK SIGNALING IN FISSION YEAST	KANDA, YUKI;SATOH, RYOSUKE;TAKASAKI, TERUAKI;TOMIMOTO, NAOFUMI;TSUCHIYA, KIKO;TSAI, CHUN AN;TANAKA, TAEMI;KYOMOTO, SHU;HAMADA, KOZO;FUJIWARA, TOSHINOBU;SUGIURA, REIKO	ARTICLE	33277379	10.1242/jcs.250191	WOS:000614828500010
437	FUSED IN SARCOMA SILENCES HIV GENE TRANSCRIPTION AND MAINTAINS VIRAL LATENCY THROUGH SUPPRESSING AFF4 GENE ACTIVATION	KRASNOPOLSKY, SIMONA;MAROM, LITAL;VICTOR, RACHEL A.;KUZMINA, ALONA;SCHWARTZ, JACOB C.;FUJINAGA, KOH;TAUBE, RAN	ARTICLE	31238957	10.1186/s12977-019-0478-x	WOS:000472983200001
438	THE INTRINSICALLY DISORDERED PROTEINS MLLT3 (AF9) AND MLLT1 (ENL)-MULTIMODAL TRANSCRIPTIONAL SWITCHES WITH ROLES IN NORMAL HEMATOPOIESIS, MLL FUSION LEUKEMIA, AND KIDNEY CANCER	KABRA, ASHISH;BUSHWELLER, JOHN	REVIEW	34174329	10.1016/j.jmb.2021.167117	WOS:000784281000012
439	RESVERATROL INTERACTION WITH LIPID BILAYERS: A SYNCHROTRON X-RAY SCATTERING STUDY	NEVES, ANA RUTE;NUNES, CLAUDIA;AMENITSCH, HEINZ;REIS, SALETTE	ARTICLE	27788010	10.1021/acs.langmuir.6b03591	WOS:000389557400040
440	MONO-GUANIDINE HETEROLIPID BASED SMEDDS: A PROMISING TOOL FOR CYTOSOLIC DELIVERY OF ANTINEOPLASTICS	SHETE, HARSHAD;SABLE, SANDIP;TIDKE, PRITISH;SELKAR, NILAKASH;PAWAR, YOGITA;CHAKRABORTY, AVIK;DE, ABHIJIT;VANAGE, GEETA;PATRAVALE, VANDANA	ARTICLE	25916500	10.1016/j.biomaterials.2015.03.040	WOS:000355354500012
441	MICELLAR STRUCTURAL TRANSITIONS AND THERAPEUTIC PROPERTIES IN TEA TREE OIL SOLUBILIZED PLURONIC P123 SOLUTION	GANGULY, R.;KUNWAR, A.;KOTA, S.;KUMAR, S.;ASWAL, V. K.	ARTICLE	Not Available	10.1016/j.colsurfa.2017.10.045	WOS:000417068300055
442	SUPER-ENHANCER IN PROSTATE CANCER: TRANSCRIPTIONAL DISORDERS AND THERAPEUTIC TARGETS	CHEN, XUANRONG;MA, QIANWANG;SHANG, ZHIQUN;NIU, YUANJIE	REVIEW	33299103	10.1038/s41698-020-00137-0	WOS:000590935500001
443	SUPRAMOLECULAR ORGANIC FRAMEWORKS: EXPLORING WATER-SOLUBLE, REGULAR NANOPORES FOR BIOMEDICAL APPLICATIONS	LI, ZHAN-TING;YU, SHANG-BO;LIU, YAMIN;TIAN, JIA;ZHANG, DAN-WEI	REVIEW	35916446	10.1021/acs.accounts.2c00335	WOS:000836206700001
444	DYNAMIC MRNP REMODELING IN RESPONSE TO INTERNAL AND EXTERNAL STIMULI	ZARNACK, KATHI;BALASUBRAMANIAN, SURESHKUMAR;GANTIER, MICHAEL P.;KUNETSKY, VLADISLAV;KRACHT, MICHAEL;SCHMITZ, M. LIENHARD;STRAESSER, KATJA	REVIEW	32932892	10.3390/biom10091310	WOS:000580839700001
445	SEPARATION AND ISOLATION OF TAUTOMERS OF 2-HYDROXY-4-NAPHTHOQUINONE-1-OXIME DERIVATIVES BY LIQUID CHROMATOGRAPHY: ANTIPROLIFERATIVE ACTIVITY AND DFT STUDIES	SHINDE, YOGESH;SPROULES, STEPHEN;KATHAWATE, LAXMI;PAL, SANJIMA;KONKIMALLA, V. BADIREENATH;SALUNKE-GAWALI, SUNITA	ARTICLE	Not Available	10.1007/s12039-013-0549-9	WOS:000332806500025
446	DENEDDYLATION OF PML/RARΑ RECONSTRUCTS FUNCTIONAL PML NUCLEAR BODIES VIA ORCHESTRATING PHASE SEPARATION TO ERADICATE APL	SHAO, XUEJING;CHEN, YINGQIAN;XU, AIXIAO;XIANG, DANYAN;WANG, WEI;DU, WENXIN;HUANG, YUNPENG;ZHANG, XINGYA;CAI, MINYI;XIA, ZHIMEI;WANG, YI;CAO, JI;ZHANG, YAN;YANG, BO;HE, QIAOJUN;YING, MEIDAN	ARTICLE	35194189	10.1038/s41418-022-00955-8	WOS:000759357500002
447	PROTEIN PHASE SEPARATION: A NOVEL THERAPY FOR CANCER?	WANG, WEI;CHEN, YINGQIAN;XU, AIXIAO;CAI, MINYI;CAO, JI;ZHU, HONG;YANG, BO;SHAO, XUEJING;YING, MEIDAN;HE, QIAOJUN	REVIEW	32851637	10.1111/bph.15242	WOS:000573211600001
448	STRESS GRANULES DETERMINE THE DEVELOPMENT OF OBESITY-ASSOCIATED PANCREATIC CANCER	FONTENEAU, GUILLAUME;REDDING, ALEXANDRA;HOAG-LEE, HANNAH;SIM, EDWARD S.;HEINRICH, STEFAN;GAIDA, MATTHIAS M.;GRABOCKA, ELDA	ARTICLE	35674408	10.1158/2159-8290.CD-21-1672	WOS:000837198500001
449	PATHOPHYSIOLOGY OF STRESS GRANULES: AN EMERGING LINK TO DISEASES (REVIEW)	WANG, JIHUI;GAN, YIXIA;CAO, JIAN;DONG, XUEFEN;OUYANG, WEI	REVIEW	35137915	10.3892/ijmm.2022.5099	WOS:000755662000001
450	SRRM2 ORGANIZES SPLICING CONDENSATES TO REGULATE ALTERNATIVE SPLICING	XU, SHAOHAI;LAI, SOAK-KUAN;SIM, DONALD YUHUI;ANG, WARREN SHOU LEONG;LI, HOI YEUNG;ROCA, XAVIER	ARTICLE	35929045	10.1093/nar/gkac669	WOS:000836094600001
451	DIRECT CYTOSOLIC MICRORNA DETECTION USING SINGLE-LAYER PERFLUORINATED TUNGSTEN DISELENIDE NANOPLATFORM	SONG, YANG;YAN, XU;OSTERMEYER, GRAYSON;LI, SUIQIONG;QU, LINGBO;DU, DAN;LI, ZHAOHUI;LIN, YUEHE	ARTICLE	30078310	10.1021/acs.analchem.8b02193	WOS:000444060600040
452	SMARCA5 INTERACTS WITH NUP98-NSD1 ONCOFUSION PROTEIN AND SUSTAINS HEMATOPOIETIC CELLS TRANSFORMATION	JEVTIC, ZIVOJIN;MATAFORA, VITTORIA;CASAGRANDE, FRANCESCA;SANTORO, FABIO;MINUCCI, SAVERIO;GARRE, MASSIMILLIANO;RASOULI, MILAD;HEIDENREICH, OLAF;MUSCO, GIOVANNA;SCHWALLER, JUERG;BACHI, ANGELA	ARTICLE	35073946	10.1186/s13046-022-02248-x	WOS:000746611300002
453	INTRACELLULAR LOCALIZATION OF THE PROTEASOME IN RESPONSE TO STRESS CONDITIONS	ENENKEL, CORDULA;KANG, RYU WON;WILFLING, FLORIAN;ERNST, OLIVER P.	ARTICLE	35636514	10.1016/j.jbc.2022.102083	WOS:000818686700011
454	WNT REGULATION: EXPLORING AXIN-DISHEVELED INTERACTIONS AND DEFINING MECHANISMS BY WHICH THE SCF E3 UBIQUITIN LIGASE IS RECRUITED TO THE DESTRUCTION COMPLEX	SCHAEFER, KRISTINA N.;PRONOBIS, MIRA I.;WILLIAMS, CLARA E.;ZHANG, SHIPING;BAUER, LAUREN;GOLDFARB, DENNIS;YAN, FENG;BEN MAJOR, M.;PEIFER, MARK	ARTICLE	32129710	10.1091/mbc.E19-11-0647	WOS:000530664800002
455	ANTIMICROBIAL AND CYTOTOXIC ACTIVITY OF (THIO)ALKYL HEXOPYRANOSIDES, NONIONIC GLYCOLIPID MIMETICS	DZUBAK, PETR;GURSKA, SONA;BOGDANOVA, KATERINA;UHRIKOVA, DANIELA;KANJAKOVA, NINA;COMBET, SOPHIE;KLUNDA, TOMAS;KOLAR, MILAN;HAJDUCH, MARIAN;POLAKOVA, MONIKA	ARTICLE	32004953	10.1016/j.carres.2019.107905	WOS:000512908300011
456	NOVEL MULTIFUNCTIONAL COLLOIDAL CARBOHYDRATE NANOFIBER ELECTROLYTES WITH EXCELLENT CONDUCTIVITY AND RESPONSES TO BONE CANCER CELLS	GOKMEN, FATMA OZGE;RZAYEV, ZAKIR M. O.;SALIMI, KOUROUSH;BUNYATOVA, ULVIYA;ACAR, SELIM;SALAMOV, BAHTIYAR;TURK, MUSTAFA	ARTICLE	26344321	10.1016/j.carbpol.2015.06.106	WOS:000361920900075
457	A FRAMEWORK FOR FIBROLAMELLAR CARCINOMA RESEARCH AND CLINICAL TRIALS	DINH, TIMOTHY A.;UTRIA, ALAN F.;BARRY, KEVIN C.;MA, ROSANNA;ABOU-ALFA, GHASSAN K.;GORDAN, JOHN D.;JAFFEE, ELIZABETH M.;SCOTT, JOHN D.;ZUCMAN-ROSSI, JESSICA;O'NEILL, ALLISON F.;FURTH, MARK E.;SETHUPATHY, PRAVEEN	ARTICLE	35190728	10.1038/s41575-022-00580-3	WOS:000758969100002
458	MNX1-AS1 PROMOTES PHASE SEPARATION OF IGF2BP1 TO DRIVE C-MYC-MEDIATED CELL-CYCLE PROGRESSION AND PROLIFERATION IN LUNG CANCER	ZHU, QINGQING;ZHANG, CHONGGUO;QU, TIANYU;LU, XIYI;HE, XUEZHI;LI, WEI;YIN, DANDAN;HAN, LIANG;GUO, RENHUA;ZHANG, ERBAO	ARTICLE	36214649	10.1158/0008-5472.CAN-22-1289	WOS:000892670500001
459	CHARACTERIZATION OF DESIGN GRAMMAR OF PEPTIDES FOR REGULATING LIQUID DROPLETS AND AGGREGATES OF FUS	KAMAGATA, KIYOTO;CHIBA, RIKA;KAWAHATA, ICHIRO;IWAKI, NANAKO;KANBAYASHI, SAORI;MAEDA, KANA;TAKAHASHI, HIROTO;HIRANO, ATSUSHI;FUKUNAGA, KOJI;IKEDA, KEISUKE;KAMEDA, TOMOSHI	ARTICLE	33758287	10.1038/s41598-021-86098-1	WOS:000634966100002
460	REVIEW: MOLECULAR PATHOLOGY OF FRONTOTEMPORAL LOBAR DEGENERATIONS	BORRONI, B.;ALBERICI, A.;BURATTI, E.	REVIEW	30575981	10.1111/nan.12534	WOS:000456320100004
461	SPATIAL CONFINEMENT TOWARD CREATING ARTIFICIAL LIVING SYSTEMS	SHANG, LUORAN;YE, FANGFU;LI, MING;ZHAO, YUANJIN	REVIEW	35502858	10.1039/d1cs01025e	WOS:000789916700001
462	THE CELL AS MATTER: CONNECTING MOLECULAR BIOLOGY TO CELLULAR FUNCTIONS	LI, YIWEI;TANG, WENHUI;GUO, MING	REVIEW	35495565	10.1016/j.matt.2021.03.013	WOS:000657479400011
463	ONE-POT SYNTHESIS OF ULTRAFINE AMPHIPHILIC JANUS GOLD NANOPARTICLES BY TOLUENE/WATER EMULSION REACTION	LUO, KUN;HU, CHENGLIANG;LUO, YUJIA;LI, DEGUI;XIANG, YONGDONG;MU, YUANYING;WANG, HAIMING;LUO, ZHIHONG	ARTICLE	Not Available	10.1039/c7ra10323a	WOS:000414780700059
464	THE PRION-LIKE NATURE OF AMYOTROPHIC LATERAL SCLEROSIS	MCALARY, L.;YERBURY, J. J.;CASHMAN, N. R.	REVIEW	32958236	10.1016/bs.pmbts.2020.07.002	WOS:000612608800012
465	INTERACTION OF TRASTUZUMAB WITH BIOMEMBRANE MODELS AT AIR-WATER INTERFACES MIMICKING CANCER CELL SURFACES	SAKAI, ANDREI;DE SOUSA MESQUITA, ANA PAULA;DE CASTRO LEVATTI, ERICA VALADARES;STRAUS, ANITA HILDA;NADER, HELENA B.;LOPES, CARLA CRISTINA;CASELI, LUCIANO	ARTICLE	31129115	10.1016/j.bbamem.2019.05.014	WOS:000488653600013
466	DETERMINATION OF STEROID HORMONES IN MILK USING AQUEOUS TWO-PHASE EXTRACTION COUPLED TO LIQUID CHROMATOGRAPHY	LI, NA;YANG, XIAO;NIAN, LI;WANG, ZHIBING;LEI, LEI;WANG, KUN;ZHANG, HANQI;YU, AIMIN;ZHANG, ZIWEI	ARTICLE	Not Available	10.1039/c4ay03036b	WOS:000351391800038
467	THE HNRNP RALY REGULATES PRMT1 EXPRESSION AND INTERACTS WITH THE ALS-LINKED PROTEIN FUS: IMPLICATION FOR RECIPROCAL CELLULAR LOCALIZATION	GASPERINI, LISA;ROSSI, ANNALISA;CORNELLA, NICOLA;PERONI, DANIELE;ZUCCOTTI, PAOLA;POTRICH, VALENTINA;QUATTRONE, ALESSANDRO;MACCHI, PAOLO	ARTICLE	30354839	10.1091/mbc.E18-02-0108	WOS:000457313500002
468	SELECTIVE ACCUMULATION TO TUMOR CELLS WITH COACERVATE DROPLETS FORMED FROM A WATER-INSOLUBLE ACRYLATE POLYMER	NISHIDA, KEI;NISHIMURA, SHIN-NOSUKE;TANAKA, MASARU	ARTICLE	35089709	10.1021/acs.biomac.1c01343	WOS:000787824500007
469	NCK ADAPTORS AT A GLANCE	BYWATERS, BRIANA C.;RIVERA, GONZALO M.	ARTICLE	34558601	10.1242/jcs.258965	WOS:000704598000014
470	YB-1 AS AN ONCOPROTEIN: FUNCTIONS, REGULATION, POST-TRANSLATIONAL MODIFICATIONS, AND TARGETED THERAPY	YIN, QIYAN;ZHENG, MIN;LUO, QIANMEI;JIANG, DEWEI;ZHANG, HUIFENG;CHEN, CESHI	REVIEW	35406781	10.3390/cells11071217	WOS:000780566900001
471	PAN RNA: TRANSCRIPTIONAL EXHAUST FROM A VIRAL ENGINE	CAMPBELL, MEL;IZUMIYA, YOSHIHIRO	REVIEW	32143650	10.1186/s12929-020-00637-y	WOS:000519028500001
472	SMART ACTIVE-TARGETING OF LIPID-POLYMER HYBRID NANOPARTICLES FOR THERAPEUTIC APPLICATIONS: RECENT ADVANCES AND CHALLENGES	KHALILI, LEILA;DEHGHAN, GHOLAMREZA;SHEIBANI, NADER;KHATAEE, ALIREZA	REVIEW	35644315	10.1016/j.ijbiomac.2022.05.156	WOS:000810262800001
473	BIOMIMETIC STIFFENING OF CELL-LADEN HYDROGELS VIA SEQUENTIAL THIOL-ENE AND HYDRAZONE CLICK REACTIONS	CHANG, CHUN-YI;JOHNSON, HUNTER C.;BABB, OLIVIA;FISHEL, MELISSA L.;LIN, CHIEN-CHI	ARTICLE	34087443	10.1016/j.actbio.2021.05.054	WOS:000677503700011
474	MECHANISMS AND REGULATION UNDERLYING MEMBRANELESS ORGANELLE PLASTICITY CONTROL	ISMAIL, HAZRAT;LIU, XU;YANG, FENGRUI;LI, JUNYING;ZAHID, AYESHA;DOU, ZHEN;LIU, XING;YAO, XUEBIAO	REVIEW	33914074	10.1093/jmcb/mjab028	WOS:000709464800002
475	RNA LENGTH HAS A NON-TRIVIAL EFFECT IN THE STABILITY OF BIOMOLECULAR CONDENSATES FORMED BY RNA-BINDING PROTEINS	SANCHEZ-BURGOS, IGNACIO;ESPINOSA, JORGE R.;JOSEPH, JERELLE A.;COLLEPARDO-GUEVARA, ROSANA	ARTICLE	35108264	10.1371/journal.pcbi.1009810	WOS:001040822100001
476	PHASE SEPARATION OF FG-NUCLEOPORINS IN NUCLEAR PORE COMPLEXES	NAG, NIHARIKA;SASIDHARAN, SANTANU;UVERSKY, VLADIMIR N.;SAUDAGAR, PRAKASH;TRIPATHI, TIMIR	ARTICLE	34995711	10.1016/j.bbamcr.2021.119205	WOS:000791235500010
477	SINGLE-DROPLET SURFACE-ENHANCED RAMAN SCATTERING DECODES THE MOLECULAR DETERMINANTS OF LIQUID-LIQUID PHASE SEPARATION	AVNI, ANAMIKA;JOSHI, ASHISH;WALIMBE, ANUJA;PATTANASHETTY, SWASTIK G.;MUKHOPADHYAY, SAMRAT	ARTICLE	35902591	10.1038/s41467-022-32143-0	WOS:000833074200006
478	FUNCTIONAL INTERACTIONS BETWEEN SCAFFOLD PROTEINS, NONCODING RNAS, AND GENOME LOCI INDUCE LIQUID-LIQUID PHASE SEPARATION AS ORGANIZING PRINCIPLE FOR 3-DIMENSIONAL NUCLEAR ARCHITECTURE: IMPLICATIONS IN CANCER	RUBIO, KARLA;DOBERSCH, STEPHANIE;BARRETO, GUILLERMO	REVIEW	30742773	10.1096/fj.201802715R	WOS:000466932600002
479	CHITOSAN-REINFORCED PHB HYDROGEL AND AEROGEL MONOLITHS FABRICATED BY PHASE SEPARATION WITH THE SOLVENT-EXCHANGE METHOD	KANG, JISEON;YUN, SEOK IL	ARTICLE	35287903	10.1016/j.carbpol.2022.119184	WOS:000760985000001
480	PHASE SEPARATION AND DISORDER-TO-ORDER TRANSITION OF HUMAN BRAIN EXPRESSED X-LINKED 3 (HBEX3) IN THE PRESENCE OF SMALL FRAGMENTS OF TRNA	DO AMARAL, MARIANA J.;ARAUJO, TALITA S.;DIAZ, NURIA C.;ACCORNERO, FEDERICA;POLYCARPO, CARLA R.;CORDEIRO, YRAIMA;CABRAL, KATIA M. S.;ALMEIDA, MARCIUS S.	ARTICLE	32142787	10.1016/j.jmb.2020.02.030	WOS:000532698400029
481	TOPOGRAPHICAL BINDING TO MUCOSA-EXPOSED CANCER CELLS: POLLEN-MIMETIC POROUS MICROSPHERES WITH TUNABLE PORE SIZES	FENG, JIANTAO;LIN, LING;CHEN, PEIPEI;HUA, WENDA;SUN, QUANMEI;AO, ZHUO;LIU, DONGSHENG;JIANG, LEI;WANG, SHUTAO;HAN, DONG	ARTICLE	24820065	10.1021/am5016827	WOS:000354338800001
482	PHASE SEPARATION OF FSP1 PROMOTES FERROPTOSIS	NAKAMURA, TOSHITAKA;HIPP, CLARA;MOURAO, ANDRE SANTOS DIAS;BORGGRAEFE, JAN;ALDROVANDI, MACELER;HENKELMANN, BERNHARD;WANNINGER, JONAS;MISHIMA, EIKAN;LYTTON, ELENA;EMLER, DAVID;PRONETH, BETTINA;SATTLER, MICHAEL;CONRAD, MARCUS	ARTICLE	37380771	10.1038/s41586-023-06255-6	WOS:001023900900008
483	GLYCINE-RICH PEPTIDES FROM FUS HAVE AN INTRINSIC ABILITY TO SELF-ASSEMBLE INTO FIBERS AND NETWORKED FIBRILS	KAR, MRITYUNJOY;POSEY, AMMON E.;DAR, FURQAN;HYMAN, ANTHONY A.;PAPPU, ROHIT, V	ARTICLE	34648275	10.1021/acs.biochem.1c00501	WOS:000714107400001
484	MOLECULAR INTERACTIONS OF FG NUCLEOPORIN REPEATS AT HIGH RESOLUTION	DE OPAKUA, ALAIN IBANEZ;GERAETS, JAMES A.;FRIEG, BENEDIKT;DIENEMANN, CHRISTIAN;SAVASTANO, ADRIANA;RANKOVIC, MARIJA;CIMA-OMORI, MARIA-SOL;SCHROEDER, GUNNAR F.;ZWECKSTETTER, MARKUS	ARTICLE	36138110	10.1038/s41557-022-01035-7	WOS:000856606900001
485	NUMERICAL MODELING OF PHASE SEPARATION ON DYNAMIC SURFACES	YUSHUTIN, VLADIMIR;QUAINI, ANNALISA;OLSHANSKII, MAXIM	ARTICLE	Not Available	10.1016/j.jcp.2019.109126	WOS:000519535500029
486	IDENTIFICATION OF A HEAT-INDUCIBLE NOVEL NUCLEAR BODY CONTAINING THE LONG NONCODING RNA <I>MALAT1</I>	ONOGUCHI-MIZUTANI, RENA;KIRIKAE, YOSHITAKA;OGURA, YOKO;GUTSCHNER, TONY;DIEDERICHS, SVEN;AKIMITSU, NOBUYOSHI	ARTICLE	34028540	10.1242/jcs.253559	WOS:000663037600004
487	PAN-CANCER ASSESSMENT OF MUTATIONAL LANDSCAPE IN INTRINSICALLY DISORDERED HOTSPOTS REVEALS POTENTIAL DRIVER GENES	ZOU, HAOZHE;PAN, TAO;GAO, YUEYING;CHEN, RENWEI;LI, SI;GUO, JING;TIAN, ZHANYU;XU, GANG;XU, JUAN;MA, YANLIN;LI, YONGSHENG	ARTICLE	35061901	10.1093/nar/gkac028	WOS:000798375600001
488	TIME-FRACTIONAL CAHN-HILLIARD EQUATION: WELL-POSEDNESS, DEGENERACY, AND NUMERICAL SOLUTIONS	FRITZ, MARVIN;RAJENDRAN, MABEL L.;WOHLMUTH, BARBARA	ARTICLE	Not Available	10.1016/j.camwa.2022.01.002	WOS:000797889000006
489	PRESSURE-JUMP KINETICS OF LIQUID-LIQUID PHASE SEPARATION: COMPARISON OF TWO DIFFERENT CONDENSED PHASES OF THE RNA-BINDING PROTEIN, FUSED IN SARCOMA	KITAHARA, RYO;YAMAZAKI, RYOTA;IDE, FUMIKA;LI, SHUJIE;SHIRAMASA, YUTARO;SASAHARA, NAOYA;YOSHIZAWA, TAKUYA	ARTICLE	34787417	10.1021/jacs.1c07571	WOS:000750622600004
490	TUNABLE POLYMER MICROCAPSULES FOR CONTROLLED RELEASE OF THERAPEUTIC GASES	SEEKELL, RAYMOND P.;PENG, YIFENG;LOCK, ANDREW T.;KHEIR, JOHN N.;POLIZZOTTI, BRIAN D.	ARTICLE	29989828	10.1021/acs.langmuir.8b01328	WOS:000441477300008
491	FUSION PROTEIN EWS-FLI1 IS INCORPORATED INTO A PROTEIN GRANULE IN CELLS	AHMED, NASIHA S.;HARRELL, LUCAS M.;WIELAND, DANIEL R.;LAY, MICHELLE A.;THOMPSON, VALERY F.;SCHWARTZ, JACOB C.	ARTICLE	34035145	10.1261/rna.078827.121	WOS:000692111900006
492	A NOVEL PROMISING DELIVERY SYSTEM FOR CUMINALDEHYDE USING GELLED LIPID NANOPARTICLES: CHARACTERIZATION AND ANTICANCER, ANTIOXIDANT, AND ANTIBACTERIAL ACTIVITIES	GHIASI, FATEMEH;ESKANDARI, MOHAMMAD HADI;GOLMAKANI, MOHAMMAD TAGHI;GAHRUIE, HADI HASHEMI;ZAREI, REZA;NAGHIBALHOSSAINI, FAKHRADDIN;HOSSEINI, SEYED MOHAMMAD HASHEM	ARTICLE	34752917	10.1016/j.ijpharm.2021.121274	WOS:000730086300007
493	ONE POT SILICA NANOPARTICLE MODIFICATION AND DOXORUBICIN ENCAPSULATION AS PH-RESPONSIVE NANOCARRIERS, APPLYING PEG/LYSINE AQUEOUS TWO PHASE SYSTEM	BAGHBANBASHI, MOJHDEH;PAZUKI, GHOLAMREZA;KHOEE, SEPIDEH	ARTICLE	Not Available	10.1016/j.molliq.2022.118472	WOS:000768763600014
494	UNDERSTANDING T CELL SIGNALING USING MEMBRANE RECONSTITUTION	HUI, ENFU	REVIEW	31402497	10.1111/imr.12767	WOS:000480584500004
495	TRANSCRIPTIONAL CONTROL OF <I>CBX5</I> BY THE RNA-BINDING PROTEINS RBMX AND RBMXL1 MAINTAINS CHROMATIN STATE IN MYELOID LEUKEMIA	PRIETO, CAMILA;NGUYEN, DIU T. T.;LIU, ZHAOQI;WHEAT, JUSTIN;PEREZ, ALEXENDAR;GOURKANTI, SAROJ;CHOU, TIMOTHY;BARIN, ERSILIA;VELLECA, ANTHONY;ROHWETTER, THOMAS;CHOW, ARTHUR;TAGGART, JAMES;SAVINO, ANGELA M.;HOSKOVA, KATERINA;DHODAPKAR, MEERA;SCHURER, ALEXANDRA;BARLOWE, TREVOR S.;VU, LY P.;LESLIE, CHRISTINA;STEIDL, ULRICH;RABADAN, RAUL;KHARAS, MICHAEL G.	ARTICLE	34458856	10.1038/s43018-021-00220-w	WOS:000670675500001
496	A HOMOLOGOUS SERIES OF APOPTOSIS-INDUCING <I>N</I>-ACYLSERINOLS: THERMOTROPIC PHASE BEHAVIOR, INTERACTION WITH CHOLESTEROL AND CHARACTERIZATION OF CATIONIC <I>N</I>-MYRISTOYLSERINOL-CHOLESTEROL-CTAB NIOSOMES	SIVARAMAKRISHNA, D.;PRASAD, MUVVA D.;SWAMY, MUSTI J.	ARTICLE	30528894	10.1016/j.bbamem.2018.12.002	WOS:000456764100016
497	PREPARATION AND EVALUATION OF ION-EXCHANGE POROUS POLYVINYL ALCOHOL MICROSPHERES AS A POTENTIAL DRUG DELIVERY EMBOLIZATION SYSTEM	LI, XIAOHONG;JI, XIONGFA;CHEN, KUN;YUAN, XI;LEI, ZEHUA;ULLAH, MUHAMMAD WAJID;XIAO, JUN;YANG, GUANG	ARTICLE	33579501	10.1016/j.msec.2021.111889	WOS:000619123700005
498	BIOMOLECULAR CONDENSATES IN CANCER CELL BIOLOGY: INTERLEUKIN-6-INDUCED CYTOPLASMIC AND NUCLEAR STAT3/PY-STAT3 CONDENSATES IN HEPATOMA CELLS	SEHGAL, PRAVIN B.	ARTICLE	31061632	10.5114/wo.2019.83018	WOS:000463814000003
499	THE INFLUENCE OF AN ANTITUMOR LIPID - ERUCYLPHOSPHOCHOLINE - ON ARTIFICIAL LIPID RAFT SYSTEM MODELED AS LANGMUIR MONOLAYER	WNETRZAK, ANITA;LATKA, KAZIMIERZ;MAKYLA-JUZAK, KATARZYNA;ZEMLA, JOANNA;DYNAROWICZ-LATKA, PATRYCJA	ARTICLE	26911703	10.3109/09687688.2015.1125537	WOS:000381809300004
500	INTERLEUKIN-6 AT THE HOST-TUMOR INTERFACE: STAT3 IN BIOMOLECULAR CONDENSATES IN CANCER CELLS	SEHGAL, PRAVIN B.	REVIEW	35406728	10.3390/cells11071164	WOS:000781808000001
501	BIOMOLECULAR CONDENSATES IN CANCER BIOLOGY	SUZUKI, HIROSHI, I;ONIMARU, KOH	REVIEW	34865286	10.1111/cas.15232	WOS:000729943600001
502	THE POSITIVE REGULATION LOOP BETWEEN NRF1 AND NONO-TFE3 FUSION PROMOTES PHASE SEPARATION AND AGGREGATION OF NONO-TFE3 IN NONO-TFE3 TRCC	WANG, BO;GAN, WEIDONG;HAN, XIAODONG;LIU, NING;MA, TAN;LI, DONGMEI	ARTICLE	33592266	10.1016/j.ijbiomac.2021.02.061	WOS:000634808500043
503	NICHE STIFFNESS SUSTAINS CANCER STEMNESS VIA TAZ AND NANOG PHASE SEPARATION	LIU, XINWEI;YE, YINGYING;ZHU, LILING;XIAO, XIAOYUN;ZHOU, BOXUAN;GU, YUANTING;SI, HANG;LIANG, HUIXIN;LIU, MINGZHU;LI, JIAQIAN;JIANG, QIONGCHAO;LI, JIANG;YU, SHUBIN;MA, RUIYING;SU, SHICHENG;LIAO, JIAN-YOU;ZHAO, QIYI	ARTICLE	36646707	10.1038/s41467-023-35856-y	WOS:000936894300018
504	UNCOVERING THE MOLECULAR MECHANISM FOR DUAL EFFECT OF ATP ON PHASE SEPARATION IN FUS SOLUTION	REN, CHUN-LAI;SHAN, YUE;ZHANG, PENGFEI;DING, HONG-MING;MA, YU-QIANG	ARTICLE	36103543	10.1126/sciadv.abo7885	WOS:000888855400002
505	DISTINCT ROLES OF HNRNPH1 LOW-COMPLEXITY DOMAINS IN SPLICING AND TRANSCRIPTION	KIM, GA HYE;KWON, ILMIN	ARTICLE	34873036	10.1073/pnas.2109668118	WOS:000732715700028
506	THE ROLE OF ATP IN SOLUBILIZING RNA-BINDING PROTEIN FUSED IN SARCOMA	AIDA, HAYATO;SHIGETA, YASUTERU;HARADA, RYUHEI	ARTICLE	35297101	10.1002/prot.26335	WOS:000771937200001
507	INTERACTION OF THE ANTI-TUBERCULOUS DRUG BEDAQUILINE WITH ARTIFICIAL MEMBRANES AND RAT ERYTHROCYTES	BELOSLUDTSEV, KONSTANTIN N.;PENKOV, NIKITA, V;TENKOV, KIRILL S.;TALANOV, EUGENY YU;BELOSLUDTSEVA, NATALIA, V;AGAFONOV, ALEXEY, V;STEPANOVA, ANASTASIA E.;STARINETS, VLADA S.;VASHCHENKO, OLGA V.;GUDKOV, SERGEY, V;DUBININ, MIKHAIL, V	ARTICLE	30496736	10.1016/j.cbi.2018.11.017	WOS:000456156800002
508	LIPID PHASE SEPARATION IN VESICLES ENHANCES TRAIL-MEDIATED CYTOTOXICITY	VU, TIMOTHY Q.;PERUZZI, JUSTIN A.;SANT'ANNA, LUCAS E.;ROTH, ERIC W.;KAMAT, NEHA P.	ARTICLE	35298184	10.1021/acs.nanolett.1c04365	WOS:000812550000001
509	DO POLYPROLINE II HELIX ASSOCIATIONS MODULATE BIOMOLECULAR CONDENSATES?	MOMPEAN, MIGUEL;OROZ, JAVIER;LAURENTS, DOUGLAS, V	ARTICLE	33934561	10.1002/2211-5463.13163	WOS:000645969600001
510	YEAST AS A MODEL TO UNRAVEL MECHANISMS BEHIND FUS TOXICITY IN AMYOTROPHIC LATERAL SCLEROSIS	LINDSTROM, MICHELLE;LIU, BEIDONG	REVIEW	30002616	10.3389/fnmol.2018.00218	WOS:000436596300001
511	NOVEL INSIGHTS INTO THE SPOP E3 UBIQUITIN LIGASE: FROM THE REGULATION OF MOLECULAR MECHANISMS TO TUMORIGENESIS	LI, XIAN-MIAO;WU, HUAN-LEI;XIA, QI-DONG;ZHOU, PENG;WANG, SHAO-GANG;YU, XIAO;HU, JIA	REVIEW	35364375	10.1016/j.biopha.2022.112882	WOS:000790985800007
512	FABRICATION AND CHARACTERIZATION OF PVA/ODA-MMT-POLY(MA-<I>ALT</I>-1-OCTADECENE)-<I>G</I>-GRAPHENE OXIDE E-SPUN NANOFIBER ELECTROLYTES AND THEIR RESPONSE TO BONE CANCER CELLS	RZAYEV, ZAKIR M. O.;SALIMI, KOUROUSH;BUNYATOVA, ULVIYA;ACAR, SELIM;SALAMOV, BAHTIYAR;TURK, MUSTAFA	ARTICLE	26838849	10.1016/j.msec.2015.12.045	WOS:000370303600033
513	MAKING CONNECTIONS: INTEGRATIVE SIGNALING MECHANISMS COORDINATE DNA BREAK REPAIR IN CHROMATIN	SANCHEZ, ANTHONY;LEE, DOOHYUNG;KIM, DAE IN;MILLER, KYLE M.	REVIEW	34659365	10.3389/fgene.2021.747734	WOS:000708310300001
514	LNCRNA <I>TMPO-AS1</I> PROMOTES ESOPHAGEAL SQUAMOUS CELL CARCINOMA PROGRESSION BY FORMING BIOMOLECULAR CONDENSATES WITH FUS AND P300 TO REGULATE <I>TMPO</I> TRANSCRIPTION	LUO, XIAO-JING;HE, MING-MING;LIU, JIA;ZHENG, JIA-BO;WU, QI-NIAN;CHEN, YAN-XING;MENG, QI;LUO, KONG-JIA;CHEN, DONG-LIANG;XU, RUI-HUA;ZENG, ZHAO-LEI;LIU, ZE-XIAN;LUO, HUI-YAN	ARTICLE	35760875	10.1038/s12276-022-00791-3	WOS:000817028200001
515	NUCLEOLI AND PROMYELOCYTIC LEUKEMIA PROTEIN (PML) BODIES ARE PHASE SEPARATED NUCLEAR PROTEIN QUALITY CONTROL COMPARTMENTS FOR MISFOLDED PROTEINS	MEDIANI, L.;GUILLEN-BOIXET, J.;ALBERTI, S.;CARRA, S.	ARTICLE	31693723	10.1080/23723556.2019.1652519	WOS:000490592200001
516	INTRINSICALLY DISORDERED SUBSTRATES DICTATE SPOP SUBNUCLEAR LOCALIZATION AND UBIQUITINATION ACTIVITY	USHER, EMERY T.;SABRI, NAFISEH;ROHAC, ROMAN;BOAL, AMIE K.;MITTAG, TANJA;SHOWALTER, SCOTT A.	ARTICLE	33894201	10.1016/j.jbc.2021.100693	WOS:000672866400664
517	STRUCTURAL CHARACTERIZATION OF THE RNA-BINDING PROTEIN SERBP1 REVEALS INTRINSIC DISORDER AND ATYPICAL RNA BINDING MODES	BAUDIN, ANTOINE;MORENO-ROMERO, ALMA K.;XU, XIAOPING;SELIG, EMILY E.;PENALVA, LUIZ O. F.;LIBICH, DAVID S.	ARTICLE	34631798	10.3389/fmolb.2021.744707	WOS:000705077800001
518	CYTOPLASMIC FORCES FUNCTIONALLY REORGANIZE NUCLEAR CONDENSATES IN OOCYTES	AL JORD, ADEL;LETORT, GAELLE;CHANET, SOLINE;TSAI, FENG-CHING;ANTONIEWSKI, CHRISTOPHE;EICHMULLER, ADRIEN;DA SILVA, CHRISTELLE;HUYNH, JEAN-RENE;GOV, NIR S.;VOITURIEZ, RAPHAEL;TERRET, MARIE-EMILIE;VERLHAC, MARIE-HELENE	ARTICLE	36038550	10.1038/s41467-022-32675-5	WOS:000847533800016
519	NEAT1 LNCRNA AND AMYOTROPHIC LATERAL SCLEROSIS	NISHIMOTO, YOSHINORI;NAKAGAWA, SHINICHI;OKANO, HIDEYUKI	ARTICLE	34481908	10.1016/j.neuint.2021.105175	WOS:000709475500005
520	LIPID-DRIVEN CONDENSATION AND INTERFACIAL ORDERING OF FUS	CHATTERJEE, SAYANTAN;MALTSEVA, DARIA;KAN, YELENA;HOSSEINI, ELNAZ;GONELLA, GRAZIA;BONN, MISCHA;PAREKH, SAPUN H.	ARTICLE	35930639	10.1126/sciadv.abm7528	WOS:000836990600010
521	FABRICATION OF FUNCTIONAL HOLLOW MAGNETIC POLYMERIC NANOPARTICLES WITH CONTROLLABLE MAGNETIC LOCATION	WICHAITA, WARAPORN;POLPANICH, DUANGPORN;KAEWSANEHA, CHARIYA;JANGPATARAPONGSA, KULACHART;TANGBORIBOONRAT, PRAMUAN	ARTICLE	31634800	10.1016/j.colsurfb.2019.110557	WOS:000501613300064
522	ENHANCED AUTOPHAGY AND NFE2L2/NRF2 PATHWAY ACTIVATION IN SPOP MUTATION-DRIVEN PROSTATE CANCER	GAO, KUN;SHI, QING;LIU, YAJUAN;WANG, CHENJI	ARTICLE	35438056	10.1080/15548627.2022.2062873	WOS:000784732500001
523	PIONEER FACTORS IN DEVELOPMENT AND CANCER	SUNKEL, BENJAMIN D.;STANTON, BENJAMIN Z.	ARTICLE	34632331	10.1016/j.isci.2021.103132	WOS:000713815900003
524	DIVERSE SILENT CHROMATIN STATES MODULATE GENOME COMPARTMENTALIZATION AND LOOP EXTRUSION BARRIERS	SPRACKLIN, GEORGE;ABDENNUR, NEZAR;IMAKAEV, MAXIM;CHOWDHURY, NEIL;PRADHAN, SRIHARSA;MIRNY, LEONID A. A.;DEKKER, JOB	ARTICLE	36550219	10.1038/s41594-022-00892-7	WOS:000903193200001
525	AIR POLLUTION PARTICLES HIJACK PEROXIDASIN TO DISRUPT IMMUNOSURVEILLANCE AND PROMOTE LUNG CANCER	WANG, ZHENZHEN;ZHAI, ZIYU;CHEN, CHUNYU;TIAN, XUEJIAO;XING, ZHEN;XING, PANFEI;YANG, YUSHUN;ZHANG, JUNFENG;WANG, CHUNMING;DONG, LEI	ARTICLE	35437145	10.7554/eLife.75345	WOS:000810245800001
526	BIOPURIFICATION OF MONOCLONAL ANTIBODY (MAB) THROUGH CRYSTALLISATION	CHEN, WENQIAN;LI, XIAOYU;GUO, MINGXIA;LINK, FREDERIK J.;RAMLI, SITI S.;OUYANG, JINBO;ROSBOTTOM, IAN;HENG, JERRY Y. Y.	ARTICLE	Not Available	10.1016/j.seppur.2021.118358	WOS:000633037200008
527	POTENTIAL THERAPEUTIC ROLE OF HDAC INHIBITORS IN FUS-ALS	TEJIDO, CLARA;PAKRAVAN, DONYA;VAN DEN BOSCH, LUDO	REVIEW	34434087	10.3389/fnmol.2021.686995	WOS:000687588100001
528	IDENTIFICATION OF STABILITY CONSTRAINTS IN THE PARTICLE ENGINEERING OF AN INHALED MONOCLONAL ANTIBODY DRIED POWDER	BRUNAUGH, ASHLEE D.;DING, LI;WU, TIAN;SCHNEIDER, MICHAEL;KHALAF, RYAN;SMYTH, HUGH D. C.	ARTICLE	34453927	10.1016/j.xphs.2021.08.022	WOS:000819813600014
529	DECIPHERING THE COMPLEXITY OF 3D CHROMATIN ORGANIZATION DRIVING LYMPHOPOIESIS AND LYMPHOID MALIGNANCIES	SCOURZIC, LAURIANNE;SALATAJ, ERALDA;APOSTOLOU, EFFIE	REVIEW	34054841	10.3389/fimmu.2021.669881	WOS:000655488100001
530	SUPERMOLECULES OF POLY(<I>N</I>-ISOPROPYLACRYLAMIDE) COMPLEXATING HERRING SPERM DNA WITH BIO-MULTIPLE HYDROGEN BONDING	LEE, AI-WEI;HSU, CHENG-CHEN;LIU, YI-ZU;WEI, PO-LI;CHEN, JEM-KUN	ARTICLE	27639492	10.1016/j.colsurfb.2016.09.015	WOS:000388248500048
531	NITRIC OXIDE AND REACTIVE OXYGEN SPECIES-RELEASING POLYLACTIC ACID MONOLITH FOR ENHANCED PHOTOTHERMAL THERAPY OF OSTEOSARCOMA	LEE, JI-HYE;UYAMA, HIROSHI;KWON, OH-KYOUNG;KIM, YOUNG-JIN	ARTICLE	Not Available	10.1016/j.jiec.2020.11.026	WOS:000609261000012
532	A SINGLE N6-METHYLADENOSINE SITE REGULATES LNCRNA HOTAIR FUNCTION IN BREAST CANCER CELLS	PORMAN, ALLISON M.;ROBERTS, JUSTIN T.;DUNCAN, EMILY D.;CHRUPCALA, MADELINE L.;LEVINE, ARIEL A.;KENNEDY, MICHELLE A.;WILLIAMS, MICHELLE M.;RICHER, JENNIFER K.;JOHNSON, AARON M.	ARTICLE	36441764	10.1371/journal.pbio.3001885	WOS:000925008600001
533	STRUCTURAL INSIGHTS INTO P300 REGULATION AND ACETYLATION-DEPENDENT GENOME ORGANISATION	IBRAHIM, ZIAD;WANG, TAO;DESTAING, OLIVIER;SALVI, NICOLA;HOGHOUGHI, NAGHMEH;CHABERT, CLOVIS;RUSU, ALEXANDRA;GAO, JINJUN;FELETTO, LEONARDO;REYNOIRD, NICOLAS;SCHALCH, THOMAS;ZHAO, YINGMING;BLACKLEDGE, MARTIN;KHOCHBIN, SAADI;PANNE, DANIEL	ARTICLE	36522330	10.1038/s41467-022-35375-2	WOS:001011244800015
534	COMPOSITE HYDROGEL EMBEDDED WITH POROUS MICROSPHERES FOR LONG-TERM PH-SENSITIVE DRUG DELIVERY	LIU, XIFENG;FUNDORA, KEVIN A.;ZHOU, ZIFEI;MILLER, ALAN LEE, II;LU, LICHUN	ARTICLE	30152721	10.1089/ten.tea.2018.0071	WOS:000450753700001
535	THE PERINUCLEAR REGION CONCENTRATES DISORDERED PROTEINS WITH PREDICTED PHASE SEPARATION DISTRIBUTED IN A 3D NETWORK OF CYTOSKELETAL FILAMENTS AND ORGANELLES	DO AMARAL, MARIANA JULIANI;ROSA, IVONE DE ANDRADE;ANDRADE, SARAH AZEVEDO;FANG, XI;ANDRADE, LEONARDO RODRIGUES;COSTA, MANOEL LUIS;MERMELSTEIN, CLAUDIA	ARTICLE	34655689	10.1016/j.bbamcr.2021.119161	WOS:000717326400001
536	PATTERN FORMATION OF SKIN CANCERS: EFFECTS OF CANCER PROLIFERATION AND HYDRODYNAMIC INTERACTIONS	HOSHINO, TAKUMA;LIU, MING-WEI;WU, KUO-AN;CHEN, HSUAN-YI;TSURUYAMA, TATSUAKI;KOMURA, SHIGEYUKI	ARTICLE	30999422	10.1103/PhysRevE.99.032416	WOS:000461914600002
537	THE LOW-COMPLEXITY DOMAIN OF THE FUS RNA BINDING PROTEIN SELF-ASSEMBLES VIA THE MUTUALLY EXCLUSIVE USE OF TWO DISTINCT CROSS-Β CORES	KATO, MASATO;MCKNIGHT, STEVEN L.	ARTICLE	34654750	10.1073/pnas.2114412118	WOS:000727696600012
538	RICH PHASE SEPARATION BEHAVIOR OF BIOMOLECULES	SHIN, YONGDAE	REVIEW	34966005	10.14348/molcells.2021.0204	WOS:000752525700003
539	TUNING UP TRANSCRIPTION FACTORS FOR THERAPY	BECSKEI, ATTILA	REVIEW	32326099	10.3390/molecules25081902	WOS:000534617300078
540	NUDT5 AS A NOVEL DRUG TARGET AND PROGNOSTIC BIOMARKER FOR ER-POSITIVE BREAST CANCER	TONG, XIN-YU;QUAN, YUAN;ZHANG, HONG-YU	REVIEW	33276127	10.1016/j.drudis.2020.11.031	WOS:000632152400001
541	NUCLEIC ACID ACTIONS ON ABNORMAL PROTEIN AGGREGATION, PHASE TRANSITIONS AND PHASE SEPARATION	SILVA, JERSON L.;VIEIRA, TUANE C.;CORDEIRO, YRAIMA;DE OLIVEIRA, GUILHERME A. P.	ARTICLE	35247749	10.1016/j.sbi.2022.102346	WOS:000829027900017
542	ENHANCED ANTI-TUMOR AND ANTI-METASTASIS EFFICACY AGAINST BREAST CANCER WITH AN INTRATUMORAL INJECTABLE PHOSPHOLIPIDS-BASED PHASE SEPARATION GEL CO-LOADED WITH 5-FLUOTOURACIL AND MAGNESIUM OXIDE BY NEUTRALIZING ACIDIC MICROENVIRONMENT	YANG, LIUQING;SONG, XU;GONG, TING;WANG, LUYAO;ZHAO, TING;LI, LIN;ZHOU, CHUCHU;SUN, XUN;ZHANG, ZHIRONG;GONG, TAO	ARTICLE	29864512	10.1016/j.ijpharm.2018.05.072	WOS:000439096500018
543	RATIONAL PEPTIDE DESIGN FOR REGULATING LIQUID-LIQUID PHASE SEPARATION ON THE BASIS OF RESIDUE-RESIDUE CONTACT ENERGY	KAMAGATA, KIYOTO;ARIEFAI, MAULANA;TAKAHASHI, HIROTO;HANDO, ATSUMI;SUBEKTI, DWIKY RENDRA GRAHA;IKEDA, KEISUKE;HIRANO, ATSUSHI;KAMEDA, TOMOSHI	ARTICLE	35962177	10.1038/s41598-022-17829-1	WOS:000840132800017
544	RAPID GREEN ANALYTICAL METHODOLOGY FOR SIMULTANEOUS BIOMONITORING OF FIVE TOXIC ARECA NUT ALKALOIDS USING UHPLC-MS/MS FOR PREDICTING HEALTH HAZARDOUS RISKS	PASUPULETI, RAGAVENDRA RAO;LEE, CHIEN-HUNG;OSBORNE, PETER G.;WU, MING-TSANG;PONNUSAMY, VINOTH KUMAR	ARTICLE	34449334	10.1016/j.jhazmat.2021.126923	WOS:000709306900004
545	Γ-GLUTAMYL TRANSPEPTIDASE-ACTIVATED INDOLE-QUINOLINIUM BASED CYANINE AS A FLUORESCENCE TURN-ON NUCLEOLUS-TARGETING PROBE FOR CANCER CELL DETECTION AND INHIBITION	XUE, HUANXIN;LU, JIAYE;YAN, HONGWEI;HUANG, JU;LUO, HAI-BIN;WONG, MAN SHING;GAO, YUQI;ZHANG, XIAOLEI;GUO, LEI	ARTICLE	34736714	10.1016/j.talanta.2021.122898	WOS:000705185000002
546	MOLECULAR DYNAMICS SIMULATIONS OF HUMAN FOXO3 REVEAL INTRINSICALLY DISORDERED REGIONS SPREAD SPATIALLY BY INTRAMOLECULAR ELECTROSTATIC REPULSION	WEINZIERL, ROBERT O. J.	ARTICLE	34201262	10.3390/biom11060856	WOS:000665564100001
547	THERAPEUTIC MODULATION OF GSTO ACTIVITY RESCUES FUS-ASSOCIATED NEUROTOXICITY VIA DEGLUTATHIONYLATION IN ALS DISEASE MODELS	CHA, SUN JOO;LEE, SEONGSOO;CHOI, HYUN-JUN;HAN, YEO JEONG;JEON, YU-MI;JO, MYUNGJIN;LEE, SHINRYE;NAHM, MINYEOP;LIM, SU MIN;KIM, SEUNG HYUN;KIM, HYUNG-JUN;KIM, KIYOUNG	ARTICLE	35320731	10.1016/j.devcel.2022.02.022	WOS:000778794200009
548	SNAP29 MEDIATES THE ASSEMBLY OF HISTIDINE-INDUCED CTP SYNTHASE FILAMENTS IN PROXIMITY TO THE CYTOKERATIN NETWORK	CHAKRABORTY, ARCHAN;LIN, WEI-CHENG;LIN, YU-TSUN;HUANG, KUANG-JING;WANG, PEI-YU;CHANG, IAN YI-FENG;WANG, HSIANG-IU;MA, KUNG-TING;WANG, CHUN-YEN;HUANG, XUAN-RONG;LEE, YEN-HSIEN;CHEN, BI-CHANG;HSIEH, YA-JU;CHIEN, KUN-YI;LIN, TZU-YANG;LIU, JI-LONG;SUNG, LI-YING;YU, JAU-SONG;CHANG, YU-SUN;PAI, LI-MEI	ARTICLE	Not Available	10.1242/jcs.240200	WOS:000534390800009
549	TARGETING THE INTRINSICALLY DISORDERED ARCHITECTURAL HIGH MOBILITY GROUP A (HMGA) ONCOPROTEINS IN BREAST CANCER: LEARNING FROM THE PAST TO DESIGN FUTURE STRATEGIES	PEGORARO, SILVIA;ROS, GLORIA;SGUBIN, MICHELA;PETROSINO, SARA;ZAMBELLI, ALBERTO;SGARRA, RICCARDO;MANFIOLETTI, GUIDALBERTO	REVIEW	32970506	10.1080/14728222.2020.1814738	WOS:000572524800001
550	SALT-DEPENDENT RNA PSEUDOKNOT STABILITY: EFFECT OF SPATIAL CONFINEMENT	FENG, CHENJIE;TAN, YA-LAN;CHENG, YU-XUAN;SHI, YA-ZHOU;TAN, ZHI-JIE	ARTICLE	33928126	10.3389/fmolb.2021.666369	WOS:000644410200001
551	THREE COMPONENT COMPOSITE SCAFFOLDS BASED ON PCL, HYDROXYAPATITE, AND L-LYSINE OBTAINED IN TIPS-SL: BIOACTIVE MATERIAL FOR BONE TISSUE ENGINEERING	KORBUT, ALEKSANDRA;WLODARCZYK, MARCIN;RUDNICKA, KAROLINA;SZWED, ALEKSANDRA;PLOCINSKI, PRZEMYSLAW;BIERNAT, MONIKA;TYMOWICZ-GRZYB, PAULINA;MICHALSKA, MARTYNA;KARSKA, NATALIA;RODZIEWICZ-MOTOWIDLO, SYLWIA;SZUSTAKIEWICZ, KONRAD	ARTICLE	34948389	10.3390/ijms222413589	WOS:000739093100001
552	<I>IN SITU</I> FORMING BIODEGRADABLE POLY(Ε-CAPROLACTONE) MICROSPHERE SYSTEMS: A CHALLENGE FOR TRANSARTERIAL EMBOLIZATION THERAPY. <I>IN VITRO</I> AND PRELIMINARY <I>EX VIVO</I> STUDIES	SALIS, ANDREA;PORCU, ELENA P.;GAVINI, ELISABETTA;FOIS, GIULIA R.;CORNAGLIA, ANTONIA ICARO;RASSU, GIOVANNA;DIANA, MARCO;MAESTRI, MARCELLO;GIUNCHEDI, PAOLO;NIKOLAKAKIS, IOANNIS	ARTICLE	28276966	10.1080/17425247.2017.1295036	WOS:000396033900002
553	THE MACROPHAGE-ASSOCIATED LNCRNA <I>MALR</I> FACILITATES ILF3 LIQUID-LIQUID PHASE SEPARATION TO PROMOTE HIF1A SIGNALING IN ESOPHAGEAL CANCER	LIU, JIA;LIU, ZE-XIAN;LI, JIA-JUN;ZENG, ZHAO-LEI;WANG, JIN-HONG;LUO, XIAO-JING;WONG, CHAU-WEI;ZHENG, JIA-BO;PU, HENG-YING;SHENG, HUI;WU, QI-NIAN;LI, HAO;WAN, GANG;LI, BO;WANG, DE-SHEN;XU, RUI-HUA;JU, HUAI-QIANG	ARTICLE	36264156	10.1158/0008-5472.CAN-22-1922	WOS:000986211300001
554	NEW EVIDENCE OF THE IMPORTANCE OF WEAK INTERACTIONS IN THE FORMATION OF PML-BODIES	FONIN, ALEXANDER V.;SILONOV, SERGEY A.;FEFILOVA, ANNA S.;STEPANENKO, OLESYA V.;GAVRILOVA, ANASTASIA A.;PETUKHOV, ALEXEY V.;ROMANOVICH, ANNA E.;MODINA, ANNA L.;ZUEVA, TATIANA S.;NEDELYAEV, EVGENIY M.;PLESKACH, NADEJDA M.;KURANOVA, MIRYA L.;KUZNETSOVA, IRINA M.;UVERSKY, VLADIMIR N.;TUROVEROV, KONSTANTIN K.	ARTICLE	35163537	10.3390/ijms23031613	WOS:000754867400001
555	INTERACTIONS OF AMYLOID COAGGREGATES WITH BIOMOLECULES AND ITS RELEVANCE TO NEURODEGENERATION	MURAKAMI, KAZUMA;ONO, KENJIRO	REVIEW	35971743	10.1096/fj.202200235R	WOS:000840653000001
556	ROLE OF DIET IN STEM AND CANCER STEM CELLS	PUCA, FRANCESCA;FEDELE, MONICA;RASIO, DEBORA;BATTISTA, SABRINA	REVIEW	35897685	10.3390/ijms23158108	WOS:000840144500001
557	METABOLIC COMPARTMENTALIZATION AT THE LEADING EDGE OF METASTATIC CANCER CELLS	WOLFE, KARA;KAMATA, RYO;COUTINHO, KESTER;INOUE, TAKANARI;SASAKI, ATSUO T.	REVIEW	33224873	10.3389/fonc.2020.554272	WOS:000589336000001
558	ONE-STEP FABRICATION OF LOW CYTOTOXIC ANISOTROPIC POLY(2-HYDROXYETHYL METHACRYLATE-<I>CO</I>-METHACRYLIC ACID) PARTICLES FOR EFFICIENT RELEASE OF DOX	VATANKHAH, ZAHRA;DEHGHANI, ELHAM;SALAMI-KALAJAHI, MEHDI;ROGHANI-MAMAQANI, HOSSEIN	ARTICLE	Not Available	10.1016/j.jddst.2019.101332	WOS:000505159500076
559	PHYSIOLOGICAL AND PATHOPHYSIOLOGICAL FUNCTIONS OF NLRP6: PRO- AND ANTI-INFLAMMATORY ROLES	ANGOSTO-BAZARRA, DIEGO;MOLINA-LOPEZ, CRISTINA;PELEGRIN, PABLO	REVIEW	35650327	10.1038/s42003-022-03491-w	WOS:000804739700002
560	CANCER IMMUNOTHERAPY STRATEGIES THAT TARGET THE CGAS-STING PATHWAY	TIAN, ZHUOYING;ZENG, YUE;PENG, YURONG;LIU, JUNQI;WU, FANG	REVIEW	36353640	10.3389/fimmu.2022.996663	WOS:000880232200001
561	REDOX-MEDIATED REGULATION OF LOW COMPLEXITY DOMAIN SELF-ASSOCIATION	KATO, MASATO;TU, BENJAMIN P.;MCKNIGHT, STEVEN L.	REVIEW	33454579	10.1016/j.gde.2020.12.006	WOS:000643924800016
562	THE TRANSCRIPTIONAL COACTIVATOR RUVBL2 REGULATES POL II CLUSTERING WITH DIVERSE TRANSCRIPTION FACTORS	WANG, HUI;LI, BOYUAN;ZUO, LINYU;WANG, BO;YAN, YAN;TIAN, KAI;ZHOU, RONG;WANG, CHENLU;CHEN, XIZI;JIANG, YONGPENG;ZHENG, HAONAN;QIN, FANGFEI;ZHANG, BIN;YU, YANG;LIU, CHAO-PEI;XU, YANHUI;GAO, JUNTAO;QI, ZHI;DENG, WULAN;JI, XIONG	ARTICLE	36171202	10.1038/s41467-022-33433-3	WOS:000861535700002
563	THYMOQUINONE LOADED ZEIN NANOPARTICLES IMPROVES THE CYTOTOXICITY AGAINST BREAST CANCER CELLS	FAHMY, USAMA A.;AHMED, OSAMA A. A.;EL-MOSELHY, MOHAMED A.;ASFOUR, HANI Z.;ALHAKAMY, NABIL A.	ARTICLE	Not Available	10.3923/ijp.2020.554.561	WOS:000632871700001
564	CELLULAR FEEDBACK DYNAMICS AND MULTILEVEL REGULATION DRIVEN BY THE HIPPO PATHWAY	PARK, JIWON;HANSEN, CARSTEN GRAM	REVIEW	34374419	10.1042/BST20200253	WOS:000691047200003
565	NUCLEAR CONDENSATES OF YAP FUSION PROTEINS ALTER TRANSCRIPTION TO DRIVE EPENDYMOMA TUMOURIGENESIS	HU, XIAOHUA;WU, XIAOPING;BERRY, KALEN;ZHAO, CHUNTAO;XIN, DAZHUAN;OGUREK, SEAN;LIU, XUEZHAO;ZHANG, LIGUO;LUO, ZAILI;SAKABE, MASAHIDE;TRUBICKA, JOANNA;LASTOWSKA, MARIA;SZULZEWSKY, FRANK;HOLLAND, ERIC C. C.;LEE, LINDSAY;HU, MING;XIN, MEI;LU, Q. RICHARD	ARTICLE	36732631	10.1038/s41556-022-01069-6	WOS:000924642500004
566	LIQUID-LIQUID PHASE SEPARATION IN CANCER SIGNALING, METABOLISM AND ANTICANCER THERAPY	IGELMANN, SEBASTIAN;LESSARD, FREDERIC;FERBEYRE, GERARDO	REVIEW	35406602	10.3390/cancers14071830	WOS:000782089100001
567	FUNCTIONALISED THERMALLY INDUCED PHASE SEPARATION (TIPS) MICROPARTICLES ENABLED FOR "CLICK" CHEMISTRY	NOGUEIRA, JOAO C. F.;PALIASHVILI, KETEVAN;BRADFORD, ALEXANDRA;DI MAGGIO, FRANCESCO;RICHARDS, DANIEL A.;DAY, RICHARD M.;CHUDASAMA, VIJAY	ARTICLE	32150198	10.1039/d0ob00106f	WOS:000526592300002
568	A LIQUID-LIQUID PHASE SEPARATION-RELATED GENE SIGNATURE AS PROGNOSTIC BIOMARKER FOR EPITHELIAL OVARIAN CANCER	QIU, YAN;PAN, MIN;CHEN, XUEMEI	ARTICLE	34168991	10.3389/fonc.2021.671892	WOS:000664058200001
569	DYNAMIC MONITORING OF PHASE-SEPARATED BIOMOLECULAR CONDENSATES BY PHOTOLUMINESCENCE LIFETIME IMAGING	YAN, ZIHE;XUE, JIANFENG;ZHOU, MIN;WANG, JINYU;ZHANG, YANXIN;WANG, YUAN;QIAO, JUAN;HE, YAN;LI, PILONG;ZHANG, SICHUN;ZHANG, XINRONG	ARTICLE	33512148	10.1021/acs.analchem.0c05011	WOS:000618858500034
570	ONCOGENIC FUSION PROTEINS AND THEIR ROLE IN THREE-DIMENSIONAL CHROMATIN STRUCTURE, PHASE SEPARATION, AND CANCER	QUIROGA, IVANA Y.;AHN, JEONG HYUN;WANG, GANG GREG;PHANSTIEL, DOUGLAS	ARTICLE	35427897	10.1016/j.gde.2022.101901	WOS:000788211700001
571	P53 TRANSACTIVATION DOMAIN MEDIATES BINDING AND PHASE SEPARATION WITH POLY-PR/GR	USLUER, SINEM;SPREITZER, EMIL;BOURGEOIS, BENJAMIN;MADL, TOBIAS	ARTICLE	34768862	10.3390/ijms222111431	WOS:000720087100001
572	PHASE TRANSITION AND REMODELING COMPLEX ASSEMBLY ARE IMPORTANT FOR SS18-SSX ONCOGENIC ACTIVITY IN SYNOVIAL SARCOMAS	CHENG, YANLI;SHEN, ZHONGTIAN;GAO, YAQI;CHEN, FEILONG;XU, HUISHA;MO, QINLING;CHU, XINLEI;PENG, CHANG-LIANG;MCKENZIE, TAKESE T.;PALACIOS, BRIDGITTE E.;HU, JIAN;ZHOU, HAO;LONG, JIAFU	ARTICLE	35585082	10.1038/s41467-022-30447-9	WOS:000798996800027
573	N6-METHYLADENOSINE-MEDIATED GENE REGULATION AND THERAPEUTIC IMPLICATIONS	LIU, YUJIAO;YANG, DAN;LIU, TAO;CHEN, JIANJUN;YU, JIANHUA;YI, PING	REVIEW	37068987	10.1016/j.molmed.2023.03.005	WOS:001009517900001
574	PHASE SEPARATION PROPERTIES OF RPA COMBINE HIGH-AFFINITY SSDNA BINDING WITH DYNAMIC CONDENSATE FUNCTIONS AT TELOMERES	SPEGG, VINCENT;PANAGOPOULOS, ANDREAS;STOUT, MERULA;KRISHNAN, ASWINI;REGINATO, GIORDANO;IMHOF, RALPH;ROSCHITZKI, BERND;CEJKA, PETR;ALTMEYER, MATTHIAS	ARTICLE	36894693	10.1038/s41594-023-00932-w	WOS:000953309300001
575	ALKYL POLYGLUCOSIDE-BASED SUPRAMOLECULAR SOLVENT FORMATION IN LIQUID-PHASE MICROEXTRACTION	VAKH, CHRISTINA;KASPER, SVETLANA;KOVALCHUK, YANINA;SAFONOVA, EVGENIA;BULATOV, ANDREY	ARTICLE	36127001	10.1016/j.aca.2022.340304	WOS:000857251000004
576	PHOSPHORYLATION REGULATES CIRBP ARGININE METHYLATION, TRANSPORTIN-1 BINDING AND LIQUID-LIQUID PHASE SEPARATION	LENARD, ANETA J.;HUTTEN, SASKIA;ZHOU, QISHUN;USLUER, SINEM;ZHANG, FANGRONG;BOURGEOIS, BENJAMIN M. R.;DORMANN, DOROTHEE;MADL, TOBIAS	ARTICLE	34738012	10.3389/fmolb.2021.689687	WOS:000715842700001
577	RNA-DEPENDENT DISASSEMBLY OF NUCLEAR BODIES	MUSINOVA, YANA R.;LISITSYNA, OLGA M.;SOROKIN, DMITRY V.;ARIFULIN, EUGENE A.;SMIRNOVA, TATIANA A.;ZINOVKIN, ROMAN A.;POTASHNIKOVA, DARIA M.;VASSETZKY, YEGOR S.;SHEVAL, EUGENE V.	ARTICLE	27875271	10.1242/jcs.189142	WOS:000391103700008
578	POROUS OPTICALLY TRANSPARENT CELLULOSE ACETATE SCAFFOLDS FOR BIOMIMETIC BLOOD-BRAIN BARRIER<I>IN VITRO</I> MODELS	MARINO, ATTILIO;BARONIO, MICOL;BURATTI, UMBERTO;MELE, ELISA;CIOFANI, GIANNI	ARTICLE	33681166	10.3389/fbioe.2021.630063	WOS:000620803800001
579	ANDROGEN-DEPENDENT AND DNA-BINDING-INDEPENDENT ASSOCIATION OF ANDROGEN RECEPTOR WITH CHROMATIC REGIONS CODING ANDROGEN-INDUCED NONCODING RNAS	SAWADA, TAKAHIRO;NISHIMURA, KOICHI;MORI, JINICHI;KANEMOTO, YOSHIAKI;KOUZMENKO, ALEXANDER;AMANO, REI;HAYAKAWA, AKIRA;TOKIWA, SUGURU;SHIMMURA, HIROAKI;KATO, SHIGEAKI	ARTICLE	34297060	10.1093/bbb/zbab135	WOS:000703700200005
580	AMIDATION OF METHYL ESTER-FUNCTIONALISED POLY(2-OXAZOLINE)S AS A POWERFUL TOOL TO CREATE DUAL PH- AND TEMPERATURE-RESPONSIVE POLYMERS AS POTENTIAL DRUG DELIVERY SYSTEMS	LEISKE, MEIKE N.;SINGHA, RONAK;JANA, SOMDEB;DE GEEST, BRUNO G.;HOOGENBOOM, RICHARD	ARTICLE	Not Available	10.1039/d3py00050h	WOS:000943813500001
581	INHERITED AND SPORADIC AMYOTROPHIC LATERAL SCLEROSIS AND FRONTO-TEMPORAL LOBAR DEGENERATIONS ARISING FROM PATHOLOGICAL CONDENSATES OF PHASE SEPARATING PROTEINS	FERNANDOPULLE, MICHAEL;WANG, GUOZHEN;NIXON-ABELL, JONATHON;QAMAR, SEEMA;BALAJI, VARUN;MORIHARA, RYUTA;ST GEORGE-HYSLOP, PETER H.	REVIEW	31595953	10.1093/hmg/ddz162	WOS:000501731500007
582	HYDROGELATION TUNABILITY OF BIOINSPIRED SHORT PEPTIDES	LA MANNA, SARA;FLORIO, DANIELE;PANZETTA, VALERIA;ROVIELLO, VALENTINA;NETTI, PAOLO ANTONIO;DI NATALE, CONCETTA;MARASCO, DANIELA	ARTICLE	36300826	10.1039/d2sm01385a	WOS:000876046900001
583	INHIBITING ANDROGEN RECEPTOR SPLICE VARIANTS WITH CYSTEINE- SELECTIVE IRREVERSIBLE COVALENT INHIBITORS TO TREAT PROSTATE CANCER	THIYAGARAJAN, THIRUMAGAL;PONNUSAMY, SURIYAN;HWANG, DONG-JIN;HE, YALI;ASEMOTA, SARAH;YOUNG, KIRSTEN L.;JOHNSON, DANIEL L.;BOCHAROVA, VERA;ZHOU, WEIDONG;JAIN, ABHINAV K.;PETRICOIN, EMANUEL F.;YIN, ZHENG;PFEFFER, LAWRENCE M.;MILLER, DUANE D.;NARAYANAN, RAMESH	ARTICLE	36577061	10.1073/pnas.2211832120	WOS:001015723700007
584	THE ROLE OF RDNA CLUSTERS IN GLOBAL EPIGENETIC GENE REGULATION	TCHURIKOV, NICKOLAI A.;KRAVATSKY, YURI, V	REVIEW	34531902	10.3389/fgene.2021.730633	WOS:000698658800001
585	PROTAMINE-CONTROLLED REVERSIBLE DNA PACKAGING: A MOLECULAR GLUE	MUKHERJEE, ARNAB;DE IZARRA, AMBROISE;DEGROUARD, JERIL;OLIVE, ENRICK;MAITI, PRABAL K.;JANG, YUN HEE;LANSAC, YVES	ARTICLE	34328301	10.1021/acsnano.1c02337	WOS:000693105500045
586	THERMOSENSITIVE HYDROGELS TO DELIVER REACTIVE SPECIES GENERATED BY COLD ATMOSPHERIC PLASMA: A CASE STUDY WITH METHYLCELLULOSE	SOLE-MARTI, XAVI;VILELLA, TANIA;LABAY, CEDRIC;TAMPIERI, FRANCESCO;GINEBRA, MARIA-PAU;CANAL, CRISTINA	ARTICLE	35678531	10.1039/d2bm00308b	WOS:000808113200001
587	CHARACTERIZATION OF WEAK PROTEIN DOMAIN STRUCTURE BY SPIN-LABEL DISTANCE DISTRIBUTIONS	RITSCH, IRINA;ESTEBAN-HOFER, LAURA;LEHMANN, ELISABETH;EMMANOUILIDIS, LEONIDAS;YULIKOV, MAXIM;ALLAIN, FREDERIC H-T;JESCHKE, GUNNAR	ARTICLE	33912586	10.3389/fmolb.2021.636599	WOS:000643708300001
588	STRUCTURAL BASIS OF HIGHER ORDER OLIGOMERIZATION OF KSHV INHIBITOR OF CGAS	BHOWMIK, DEBIPREETA;TIAN, YUAN;WANG, BING;ZHU, FANXIU;YIN, QIAN	ARTICLE	35939686	10.1073/pnas.2200285119	WOS:000891285200005
589	ON A CAHN-HILLIARD-KELLER-SEGEL MODEL WITH GENERALIZED LOGISTIC SOURCE DESCRIBING TUMOR GROWTH	ROCCA, ELISABETTA;SCHIMPERNA, GIULIO;SIGNORI, ANDREA	ARTICLE	Not Available	10.1016/j.jde.2022.10.026	WOS:001009493100014
590	CO<SUB>2</SUB>-RESPONSIVE WATER-SOLUBLE CONJUGATED POLYMERS FOR <I>IN VITRO</I> AND <I>IN VIVO</I> BIOLOGICAL IMAGING	CHENG, CHIH-CHIA;LAI, YOU-CHENG;SHIEH, YEONG-TARNG;CHANG, YI-HSUAN;LEE, AI-WEI;CHEN, JEM-KUN;LEE, DUU-JONG;LAI, JUIN-YIH	ARTICLE	33155800	10.1021/acs.biomac.0c01336	WOS:000599993400057
591	IMIDAZOLE-BASED PH-SENSITIVE CONVERTIBLE LIPOSOMES FOR ANTICANCER DRUG DELIVERY	HUANG, RUIQI;GYANANI, VIJAY;ZHAO, SHEN;LU, YIFAN;GUO, XIN	ARTICLE	35337105	10.3390/ph15030306	WOS:000776424100001
592	RNA BINDING PROTEINS: LINKING MECHANOTRANSDUCTION AND TUMOR METASTASIS	ZHANG, YUNQIU;LI, ZHONGHAN	ARTICLE	33007411	10.1016/j.canlet.2020.09.020	WOS:000590782200003
593	INERT-LIVING MATTER, WHEN CELLS AND BEADS PLAY TOGETHER	NAGARAJAN, USHARANI;BEAUNE, GREGORY;LAM, ANDY Y. W.;GONZALEZ-RODRIGUEZ, DAVID;WINNIK, FRANCOISE M.;BROCHARD-WYART, FRANCOISE	ARTICLE	Not Available	10.1038/s42005-020-00506-y	WOS:000607114400002
594	DYNAMIC TRANSCRIPTION REGULATION AT THE SINGLE-MOLECULE LEVEL	WANG, ZUHUI;DENG, WULAN	ARTICLE	34896367	10.1016/j.ydbio.2021.11.004	WOS:000788160300006
595	M<SUP>6</SUP>A MODIFIED SHORT RNA FRAGMENTS INHIBIT CYTOPLASMIC TLS/FUS AGGREGATION INDUCED BY HYPEROSMOTIC STRESS	YONEDA, RYOMA;UEDA, NAOMI;KUROKAWA, RIKI	ARTICLE	34681673	10.3390/ijms222011014	WOS:000715444000001
596	THE REGULATORY ROLE OF RNA METABOLISM REGULATOR TDP-43 IN HUMAN CANCER	MA, XUEYOU;YING, YUFAN;XIE, HAIYUN;LIU, XIAOYAN;WANG, XIAO;LI, JIANGFENG	REVIEW	34778070	10.3389/fonc.2021.755096	WOS:000717715800001
597	LOSS OF GRAND HISTONE H3 LYSINE 27 TRIMETHYLATION DOMAINS MEDIATED TRANSCRIPTIONAL ACTIVATION IN ESOPHAGEAL SQUAMOUS CELL CARCINOMA	YUAN, JIAN;JIANG, QI;GONG, TONGYANG;FAN, DANDAN;ZHANG, JI;CHEN, FUKUN;ZHU, XIAOLIN;WANG, XINYU;QIAO, YUNBO;CHEN, HONGYAN;LIU, ZHIHUA;SU, JIANZHONG	ARTICLE	34381055	10.1038/s41525-021-00232-6	WOS:000684210900001
598	PLASMONIC IMAGING OF DYNAMIC INTERACTIONS BETWEEN MEMBRANE RECEPTOR CLUSTERS BEYOND THE DIFFRACTION LIMIT IN LIVE CELLS	YANG, QIAN;SHANG, JINHUI;CHEN, YANCAO;TANG, DECUI;OUYANG, YUZHI;XIONG, BIN;ZHANG, XIAOBING	ARTICLE	34847664	10.1021/acs.analchem.1c03843	WOS:000753032200035
599	RIGIDITY OF A SPHERICAL CAPSULE SWITCHES THE LOCALIZATION OF ENCAPSULATED PARTICLES BETWEEN INNER AND PERIPHERAL REGIONS UNDER CROWDING CONDITION: SIMPLE MODEL ON CELLULAR ARCHITECTURE	SHEW, CHWEN-YANG;KONDO, KENTA;YOSHIKAWA, KENICHI	ARTICLE	24437911	10.1063/1.4859835	WOS:000329925200054
600	MATRIN3: DISORDER AND ALS PATHOGENESIS	SALEM, AHMED;WILSON, CARTER J.;RUTLEDGE, BENJAMIN S.;DILLIOTT, ALLISON;FARHAN, SALI;CHOY, WING-YIU;DUENNWALD, MARTIN L.	REVIEW	35083279	10.3389/fmolb.2021.794646	WOS:000748088400001
601	NEUROREGENERATION OF INDUCED PLURIPOTENT STEM CELLS IN POLYACRYLAMIDE-CHITOSAN INVERTED COLLOIDAL CRYSTAL SCAFFOLDS WITH POLY(LACTIDE-<I>CO</I>-GLYCOLIDE) NANOPARTICLES AND TRANSACTIVATOR OF TRANSCRIPTION VON HIPPEL-LINDAU PEPTIDE	KUO, YUNG-CHIH;CHEN, CHUN-WEI	ARTICLE	28107800	10.1089/ten.tea.2016.0139	WOS:000399419400002
602	RAPID OCTREOTIDE SEPARATION FROM SYNTHETIC PEPTIDE CRUDE MIXTURES BY CHROMATOGRAPHY ON POLY(STYRENE-CO-DIVINYLBENZENE)-BASED REVERSED PHASES	ZHANG, CHENXU;ZHANG, RONGYUE;LI, QIANG;HUANG, YONGDONG;ZHAO, LAN;SU, ZHIGUO;GONG, FANGLING;LV, ZHENG;SONG, HONGYAN;LI, WEI;YUAN, QIPENG;MA, GUANGHUI	ARTICLE	Not Available	10.1016/j.seppur.2015.09.050	WOS:000364245500043
603	NONLINEAR MULTIGRID IMPLEMENTATION FOR THE TWO-DIMENSIONAL CAHN-HILLIARD EQUATION	LEE, CHAEYOUNG;JEONG, DARAE;YANG, JUNXIANG;KIM, JUNSEOK	ARTICLE	Not Available	10.3390/math8010097	WOS:000515730100086
604	MOLECULAR INTERACTIONS OF PHOSPHOLIPID MONOLAYERS WITH A MODEL PHOSPHOLIPASE	ZHANG, PIN;VILLANUEVA, VERONICA;KALKOWSKI, JOSEPH;LIU, CHANG;DONOVAN, ALEXANDER J.;BU, WEI;SCHLOSSMAN, MARK L.;LIN, BINHUA;LIU, YING	ARTICLE	30958491	10.1039/c8sm01154k	WOS:000476602200017
605	THE LEGEND OF ATP: FROM ORIGIN OF LIFE TO PRECISION MEDICINE	CHU, XIN-YI;XU, YUAN-YUAN;TONG, XIN-YU;WANG, GANG;ZHANG, HONG-YU	REVIEW	35629965	10.3390/metabo12050461	WOS:000801356200001
606	TIE-LINE ANALYSIS REVEALS INTERACTIONS DRIVING HETEROMOLECULAR CONDENSATE FORMATION	QIAN, DAOYUAN;WELSH, TIMOTHY J.;ERKAMP, NADIA A.;QAMAR, SEEMA;NIXON-ABELL, JONATHON;KRAINER, GEORG;ST GEORGE-HYSLOP, PETER;MICHAELS, THOMAS C. T.;KNOWLES, TUOMAS P. J.	ARTICLE	Not Available	10.1103/PhysRevX.12.041038	WOS:000908397800001
607	PHASE SEPARATION: "THE MASTER KEY" TO DECIPHERING THE PHYSIOLOGICAL AND PATHOLOGICAL FUNCTIONS OF CELLS	WEI, CHUZHONG;LI, MINGDONG;LI, XINMING;LYU, JIANXIN;ZHU, XIAO	REVIEW	35514065	10.1002/adbi.202200006	WOS:000791034400001
608	LIQUID-LIQUID PHASE SEPARATION DRIVES THE Β-CATENIN DESTRUCTION COMPLEX FORMATION	SHI, QIAONI;KANG, KEXIN;CHEN, YE-GUANG	ARTICLE	34418117	10.1002/bies.202100138	WOS:000686960100001
609	SELF-GENERATED PERSISTENT RANDOM FORCES DRIVE PHASE SEPARATION IN GROWING TUMORS	SINHA, SUMIT;THIRUMALAI, D.	ARTICLE	33261486	10.1063/5.0026590	WOS:000596026900001
610	LNCRNAS DIVIDE AND RULE: THE MASTER REGULATORS OF PHASE SEPARATION	SOMASUNDARAM, KUMARAVEL;GUPTA, BHAVANA;JAIN, NISHKARSH;JANA, SAMARJIT	REVIEW	36035193	10.3389/fgene.2022.930792	WOS:000844041700001
611	THE LOW-COMPLEXITY DOMAINS OF THE KMT2D PROTEIN REGULATE HISTONE MONOMETHYLATION TRANSCRIPTION TO FACILITATE PANCREATIC CANCER PROGRESSION	LI, WEIHAN;WU, LEI;JIA, HUI;LIN, ZENGHUA;ZHONG, RENHAO;LI, YUKUN;JIANG, CHENWEI;LIU, SHIFAN;ZHOU, XIAORONG;ZHANG, ERHAO	ARTICLE	34758724	10.1186/s11658-021-00292-7	WOS:000716941700001
612	SER392 PHOSPHORYLATION MODULATED A SWITCH BETWEEN P53 AND TRANSCRIPTIONAL CONDENSATES	DAI, ZHUOJUN;LI, GUOLI;CHEN, QUNYANG;YANG, XIAORONG	ARTICLE	35618207	10.1016/j.bbagrm.2022.194827	WOS:000814188500001
613	EMERGING IMPLICATIONS OF PHASE SEPARATION IN CANCER	REN, JIANG;ZHANG, ZHENYU;ZONG, ZHI;ZHANG, LONG;ZHOU, FANGFANG	REVIEW	36117111	10.1002/advs.202202855	WOS:000854895800001
614	EMERGING ROLES OF RNA-RNA INTERACTIONS IN TRANSCRIPTIONAL REGULATION	WANG, DI;YE, RONG;CAI, ZHAOKUI;XUE, YUANCHAO	REVIEW	35042277	10.1002/wrna.1712	WOS:000743659900001
615	TRIGGERED RELEASE ENHANCES THE CYTOTOXICITY OF STABLE COLLOIDAL DRUG AGGREGATES	DONDERS, ERIC N.;GANESH, AHIL N.;TOROSYAN, HAYARPI;LAK, PARNIAN;SHOICHET, BRIAN K.;SHOICHET, MOLLY S.	ARTICLE	31243955	10.1021/acschembio.9b00247	WOS:000476957100015
616	AN INTEGRATIVE MULTI-OMICS ANALYSIS BASED ON LIQUID-LIQUID PHASE SEPARATION DELINEATES DISTINCT SUBTYPES OF LOWER-GRADE GLIOMA AND IDENTIFIES A PROGNOSTIC SIGNATURE	ZHENG, JIANGLIN;WU, ZHIPENG;QIU, YUE;WANG, XUAN;JIANG, XIAOBING	ARTICLE	35093128	10.1186/s12967-022-03266-1	WOS:000749329900007
617	PHYSICAL MECHANISMS OF CHROMATIN SPATIAL ORGANIZATION	CHIARIELLO, ANDREA M.;BIANCO, SIMONA;ESPOSITO, ANDREA;FIORILLO, LUCA;CONTE, MATTIA;IRANI, EHSAN;MUSELLA, FRANCESCO;ABRAHAM, ALEX;PRISCO, ANTONELLA;NICODEMI, MARIO	REVIEW	33583147	10.1111/febs.15762	WOS:000620196100001
618	FUSION PROTEINS FORM ONCO-CONDENSATES	MITTAG, TANJA;ANSARI, ASEEM Z.	ARTICLE	34163089	10.1038/s41594-021-00608-3	WOS:000664822600001
619	MICROFLUIDIC PREPARATION OF JANUS MICROPARTICLES WITH TEMPERATURE AND PH TRIGGERED DEGRADATION PROPERTIES	FENG, ZI-YI;LIU, TAO-TAO;SANG, ZHEN-TAO;LIN, ZHEN-SHENG;SU, XIN;SUN, XIAO-TING;YANG, HUA-ZHE;WANG, TING;GUO, SHU	ARTICLE	34568306	10.3389/fbioe.2021.756758	WOS:000698469200001
620	POLYMERIC COMPOSITE MATRIX WITH HIGH BIOBASED CONTENT AS PHARMACEUTICALLY RELEVANT MOLECULAR ENCAPSULATION AND RELEASE PLATFORM	HAZRA, RAJ SHANKAR;DUTTA, DEBASMITA;MAMNOON, BABAK;NAIR, GAUTHAMI;KNIGHT, AUSTIN;MALLIK, SANKU;GANAI, SABHA;REINDL, KATIE;JIANG, LONG;QUADIR, MOHIUDDIN	ARTICLE	34423963	10.1021/acsami.1c03805	WOS:000693050200005
621	CONTRIBUTION OF SOMATIC RAS/RAF/MITOGEN-ACTIVATED PROTEIN KINASE VARIANTS IN THE HIPPOCAMPUS IN DRUG-RESISTANT MESIAL TEMPORAL LOBE EPILEPSY	KHOSHKHOO, SATTAR;WANG, YILAN;CHAHINE, YASMINE;ERSON-OMAY, E. ZEYNEP;ROBERT, STEPHANIE M.;KIZILTUG, EMRE;DAMISAH, EYIYEMISI C.;NELSON-WILLIAMS, CAROL;ZHU, GUANGYA;KONG, WENNA;HUANG, AUGUST YUE;STRONGE, EDWARD;PHILLIPS, H. WESTLEY;CHHOUK, BRIAN H.;BIZZOTTO, SARA;CHEN, MING HUI;ADIKARI, THIUNI N.;YE, ZIMENG;WITKOWSKI, TOM;LAI, DULCIE;LEE, NADINE;LOKAN, JULIE;SCHEFFER, INGRID E.;BERKOVIC, SAMUEL F.;…	ARTICLE	37126322	10.1001/jamaneurol.2023.0473	WOS:000998902600004
622	RNA-BINDING PROTEIN DYSFUNCTION IN NEURODEGENERATION	POPPER, BASTIAN;SCHEIDT, TOM;SCHIEWECK, RICO	REVIEW	34927200	10.1042/EBC20210024	WOS:000750922900011
623	AMELIORATION OF PTEROSTILBENE ANTIPROLIFERATIVE, PROAPOPTOTIC, AND OXIDANT POTENTIALS IN HUMAN BREAST CANCER MCF7 CELLS USING ZEIN NANOCOMPOSITES	KUTBI, HUSSAM, I;KAMMOUN, AHMED K.;EL-TELBANY, DALIA FARAG	ARTICLE	33953555	10.2147/IJN.S303975	WOS:000644871400001
624	LOCATION OF THE BIOACTIVE PENTACYCLIC TRITERPENE URSOLIC ACID IN THE MEMBRANE. A MOLECULAR DYNAMICS STUDY	FAJARDO-SANCHEZ, EMMANUEL;GALIANO, VICENTE;VILLALAIN, JOSE	ARTICLE	27569018	10.1080/07391102.2016.1229219	WOS:000407500400014
625	ARPIN REGULATES MIGRATION PERSISTENCE BY INTERACTING WITH BOTH TANKYRASES AND THE ARP2/3 COMPLEX	SIMANOV, GLEB;DANG, IRENE;FOKIN, ARTEM I.;OGUIEVETSKAIA, KSENIA;CAMPANACCI, VALERIE;CHERFILS, JACQUELINE;GAUTREAU, ALEXIS M.	ARTICLE	33923443	10.3390/ijms22084115	WOS:000644324700001
626	MULTI-OMICS PROFILING IDENTIFIES A DEREGULATED FUS-MAP1B AXIS IN ALS/FTD-ASSOCIATED UBQLN2 MUTANTS	STROHM, LAURA;HU, ZEHAN;SUK, YONGWON;RUEHMKORF, ALINA;STERNBURG, ERIN;GATTRINGER, VANESSA;RIEMENSCHNEIDER, HENRICK;BERUTTI, RICCARDO;GRAF, ELISABETH;WEISHAUPT, JOCHEN H.;BRILL, MONIKA S.;HARBAUER, ANGELIKA B.;DORMANN, DOROTHEE;DENGJEL, JORN;EDBAUER, DIETER;BEHRENDS, CHRISTIAN	ARTICLE	35777956	10.26508/lsa.202101327	WOS:000823596600001
627	NON-CODING RNA SUPPRESSES FUS AGGREGATION CAUSED BY MECHANISTIC SHEAR STRESS ON PIPETTING IN A SEQUENCE-DEPENDENT MANNER	HAMAD, NESREEN;YONEDA, RYOMA;SO, MASATOMO;KUROKAWA, RIKI;NAGATA, TAKASHI;KATAHIRA, MASATO	ARTICLE	33947944	10.1038/s41598-021-89075-w	WOS:000656361800034
628	MODELS BEHIND THE MYSTERY OF ESTABLISHING ENHANCER-PROMOTER INTERACTIONS	MONFILS, KATHRYN;BARAKAT, TAHSIN STEFAN	ARTICLE	34246183	10.1016/j.ejcb.2021.151170	WOS:000685171400003
629	PLA-PEG-FA NPS FOR DRUG DELIVERY SYSTEM: EVALUATION OF CARRIER MICRO-STRUCTURE, DEGRADATION AND SIZE-CELL PROLIFERATION RELATIONSHIP	WANG, SUJUN;LUO, YANFENG;ZHOU, JIN;WANG, MINGXING;WANG, YUANLIANG	ARTICLE	30033258	10.1016/j.msec.2018.05.049	WOS:000442192000030
630	ENDOTOXIN CONTAMINATION IN OVALBUMIN AS VIEWED FROM A NANO-IMMUNOTHERAPY PERSPECTIVE	PANG, GUIBIN;LIU, YUN;WANG, YANGYUN;WANG, YONG;WANG, FUJUN;ZHAO, JIAN;ZHANG, LESHUAI W.	REVIEW	34374214	10.1002/wnan.1747	WOS:000683285400001
631	A CHROMATIN PERSPECTIVE ON METABOLIC AND GENOTOXIC IMPACTS ON HEMATOPOIETIC STEM AND PROGENITOR CELLS	YANG, ZHENHUA;JIANG, HAO	REVIEW	32318759	10.1007/s00018-020-03522-x	WOS:000528143500002
632	PROTEIN ARGININE METHYLTRANSFERASES IN NEUROMUSCULAR FUNCTION AND DISEASES	LEE, JINWOO;AN, SUBIN;LEE, SANG-JIN;KANG, JONG-SUN	ARTICLE	35159176	10.3390/cells11030364	WOS:000760303900001
633	LSD1 INHIBITION DISRUPTS SUPER-ENHANCER-DRIVEN ONCOGENIC TRANSCRIPTIONAL PROGRAMS IN CASTRATION-RESISTANT PROSTATE CANCER	LI, MUQING;LIU, MINGYU;HAN, WANTING;WANG, ZIFENG;HAN, DONG;PATALANO, SUSAN;MACOSKA, JILL A.;BALK, STEVEN P.;HE, HOUSHENG HANSEN;COREY, EVA;GAO, SHUAI;CAI, CHANGMENG	ARTICLE	36877164	10.1158/0008-5472.CAN-22-2433	WOS:000995364800001
634	IMPAIRED NUCLEAR TRANSPORT INDUCED BY JUVENILE ALS CAUSING P525L MUTATION IN NLS DOMAIN OF FUS: A MOLECULAR MECHANISTIC STUDY	BASU, SUSHMITA;RAJENDRA, K. C.;ALAGAR, SURESH;BAHADUR, RANJIT PRASAD	ARTICLE	35134572	10.1016/j.bbapap.2022.140766	WOS:000820565600002
635	90 YEARS OF PROGESTERONE MOLECULAR MECHANISMS OF PROGESTERONE RECEPTOR ACTION ON THE BREAST CANCER GENOME	BEATO, MIGUEL;WRIGHT, RONI H. G.;LE DILY, FRANCOIS	REVIEW	32485671	10.1530/JME-19-0266	WOS:000574790200007
636	IDENTIFICATION OF HUB MOLECULES OF FUS-ALS BY BAYESIAN GENE REGULATORY NETWORK ANALYSIS OF IPSC MODEL: IBRN	NOGAMI, MASAHIRO;ISHIKAWA, MITSURU;DOI, ATSUSHI;SANO, OSAMU;SONE, TAKEFUMI;AKIYAMA, TETSUYA;AOKI, MASASHI;NAKANISHI, ATSUSHI;OGI, KAZUHIRO;YANO, MASATO;OKANO, HIDEYUKI	ARTICLE	33857636	10.1016/j.nbd.2021.105364	WOS:000663807700001
637	HISTONE H1 MUTATIONS IN LYMPHOMA: A LINK(ER) BETWEEN CHROMATIN ORGANIZATION, DEVELOPMENTAL REPROGRAMMING, AND CANCER	SOSHNEV, ALEXEY A.;ALLIS, C. DAVID;CESARMAN, ETHEL;MELNICK, ARI M.	REVIEW	34580064	10.1158/0008-5472.CAN-21-2619	WOS:000732454500001
638	A SIMPLE AND SENSITIVE PRECONCENTRATION STRATEGY BY COUPLING SALTING-OUT ASSISTED LIQUID-LIQUID EXTRACTION WITH ONLINE THREE-STEP STACKING FOR THE DETERMINATION OF POTENT ANTI-TUMOUR COMPOUND VINBLASTINE AND ITS PRECURSOR IN BIOLOGICAL SAMPLES BY CAPILLARY ELECTROPHORESIS	CHU, CHU;ZANG, YAPING;YANG, FEI;ZOU, YANFANG;LI, JIAXU;LIU, E-HU;YI, TAO;YAN, JIZHONG;TONG, SHENGQIANG	ARTICLE	34998026	10.1016/j.chroma.2021.462794	WOS:000742668500004
639	REGULATION OF PROCESSING BODIES: FROM VIRUSES TO CANCER EPIGENETIC MACHINERY	KANAKAMANI, SUNMATHY;SURESH, PADMANABAN S.;VENKATESH, THEJASWINI	REVIEW	33325125	10.1002/cbin.11527	WOS:000602694800001
640	SUPER ENHANCERS AS MASTER GENE REGULATORS IN THE PATHOGENESIS OF HEMATOLOGIC MALIGNANCIES	DEBEK, SONIA;JUSZCZYNSKI, PRZEMYSLAW	ARTICLE	35150791	10.1016/j.bbcan.2022.188697	WOS:000788277100008
641	PATHOPHYSIOLOGICAL IMPLICATIONS OF RNP GRANULES IN FRONTOTEMPORAL DEMENTIA AND ALS	DESAI, PERLINA;BANDOPADHYAY, RINA	REVIEW	32763254	10.1016/j.neuint.2020.104819	WOS:000579689600011
642	APE1 ASSEMBLES BIOMOLECULAR CONDENSATES TO PROMOTE THE ATR-CHK1 DNA DAMAGE RESPONSE IN NUCLEOLUS	LI, JIA;ZHAO, HAICHAO;MCMAHON, ANNE;YAN, SHAN	ARTICLE	36200829	10.1093/nar/gkac853	WOS:000864221700001
643	ENCAPSULATION OF BAICALEIN IN CINNAMON ESSENTIAL OIL NANOEMULSION FOR ENHANCED ANTICANCER EFFICACY AGAINST MDA-MB-231 CELLS	SRIVASTAVA, SHRADDHA;SINGH, SAMIPTA;SARAF, SHUBHINI A.;CHOURASIA, MANISH K.;MATHEW, JOSE;PANDEY, AVINASH C.	ARTICLE	Not Available	10.1007/s12668-021-00900-y	WOS:000695763300001
644	EVOLVING TRENDS IN NANOFIBERS FOR TOPICAL DELIVERY OF THERAPEUTICS IN SKIN DISORDERS	TOMAR, YASHIKA;PANDIT, NISHA;PRIYA, SAKSHI;SINGHVI, GAUTAM	REVIEW	37273582	10.1021/acsomega.3c00924	WOS:001011809000001
645	ORIGIN OF CANCER: CELL WORK IS THE KEY TO UNDERSTANDING CANCER INITIATION AND PROGRESSION	HANSELMANN, RAINER G.;WELTER, CORNELIUS	ARTICLE	35300431	10.3389/fcell.2022.787995	WOS:000797731000001
646	PHASE SEPARATION IN BIOLOGY AND DISEASE; CURRENT PERSPECTIVES AND OPEN QUESTIONS	BOEYNAEMS, STEVEN;CHONG, SHASHA;GSPONER, JORG;HOLT, LIAM;MILOVANOVIC, DRAGOMIR;MITREA, DIANA M.;MUELLER-CAJAR, OLIVER;PORTZ, BEDE;REILLY, JOHN F.;REINKEMEIER, CHRISTOPHER D.;SABARI, BENJAMIN R.;SANULLI, SERENA;SHORTER, JAMES;SONTAG, EMILY;STRADER, LUCIA;STACHOWIAK, JEANNE;WEBER, STEPHANIE C.;WHITE, MICHAEL;ZHANG, HUAIYING;ZWECKSTETTER, MARKUS;ELBAUM-GARFINKLE, SHANA;KRIWACKI, RICHARD	ARTICLE	36690068	10.1016/j.jmb.2023.167971	WOS:000949759300001
647	PSPC1 REGULATES CHK1 PHOSPHORYLATION THROUGH PHASE SEPARATION AND PARTICIPATES IN MOUSE OOCYTE MATURATION	LI, JIONG;CUI, PENG;SUN, QI;DU, ZIYE;CHEN, ZHEN;LI, ZEJIA;LIU, CONG;CAO, YUMING;YANG, ZHE;LIU, RONG;LUO, MENGCHENG	ARTICLE	34490876	10.1093/abbs/gmab123	WOS:000734494100011
648	ENHANCING CELL MEMBRANE PHASE SEPARATION FOR INHIBITING CANCER METASTASIS WITH A STIMULI-RESPONSIVE DNA NANODEVICE	SU, YINGYING;CHEN, XIAOQING;WANG, HUI;SUN, LELE;XU, YING;LI, DI	ARTICLE	35733880	10.1039/d2sc00371f	WOS:000793393100001
649	POLYVALENT DESIGN IN THE CGAS-STING PATHWAY	BENNETT, ZACHARY T.;LI, SUXIN;SUMER, BARAN D.;GAO, JINMING	REVIEW	34920941	10.1016/j.smim.2021.101580	WOS:000747120900007
650	CONCENTRATION QUANTIFICATION OF THE LOW-COMPLEXITY DOMAIN OF FUSED IN SARCOMA INSIDE A SINGLE DROPLET AND EFFECTS OF SOLUTION PARAMETERS	YOKOSAWA, KOHEI;KAJIMOTO, SHINJI;SHIBATA, DAIKI;KUROI, KUNISATO;KONNO, TOMOHIRO;NAKABAYASHI, TAKAKAZU	ARTICLE	35709358	10.1021/acs.jpclett.2c00962	WOS:000817973700001
651	THE HISTONE METHYLTRANSFERASE SUVR2 PROMOTES DSB REPAIR VIA CHROMATIN REMODELING AND LIQUID- LIQUID PHASE SEPARATION	LIU, QIANWEN;LIU, PENG;JI, TUO;ZHENG, LIHUA;SHEN, CHEN;RAN, SHASHA;LIU, JINLING;ZHAO, YAFEI;NIU, YIDING;WANG, TAO;DONG, JIANGLI	ARTICLE	35610973	10.1016/j.molp.2022.05.007	WOS:000824510600011
652	LOW COMPLEXITY DOMAINS, CONDENSATES, AND STEM CELL PLURIPOTENCY	VODNALA, MUNENDER;CHOI, EUN-BEE;FONG, YICK W.	REVIEW	34136073	10.4252/wjsc.v13.i5.416	WOS:000661465500005
653	MODELLING CANCER CELL BUDDING IN-VITRO AS A SELF-ORGANISED, NON-EQUILIBRIUM GROWTH PROCESS	AGOSTI, A.;MARCHESI, S.;SCITA, G.;CIARLETTA, P.	ARTICLE	32067938	10.1016/j.jtbi.2020.110203	WOS:000530652800003
654	A CONSERVATIVE FINITE DIFFERENCE SCHEME FOR THE <I>N</I>-COMPONENT CAHN-HILLIARD SYSTEM ON CURVED SURFACES IN 3D	YANG, JUNXIANG;LI, YIBAO;LEE, CHAEYOUNG;JEONG, DARAE;KIM, JUNSEOK	ARTICLE	Not Available	10.1007/s10665-019-10023-9	WOS:000495028200001
655	ATP-DEPENDENT DIFFUSION ENTROPY AND HOMOGENEITY IN LIVING CELLS	WOHL, ISHAY;SHERMAN, EILON	ARTICLE	Not Available	10.3390/e21100962	WOS:000495094000044
656	DISRUPTING THE PHASE SEPARATION OF KAT8-IRF1 DIMINISHES PD-L1 EXPRESSION AND PROMOTES ANTITUMOR IMMUNITY	WU, YUANZHONG;ZHOU, LIWEN;ZOU, YEZI;ZHANG, YIJUN;ZHANG, MEIFANG;XU, LIPING;ZHENG, LISI;HE, WENTING;YU, KUAI;LI, TING;ZHANG, XIA;CHEN, ZHENXUAN;ZHANG, RUHUA;ZHOU, PENGHUI;ZHANG, NU;ZHENG, LIMIN;KANG, TIEBANG	ARTICLE	36894639	10.1038/s43018-023-00522-1	WOS:000946454100003
657	PHASE SEPARATION OF P53 INDUCED BY ITS UNSTRUCTURED BASIC REGION AND PREVENTED BY ONCOGENIC MUTATIONS IN TETRAMERIZATION DOMAIN	CHEN, CHEN;FU, GAOHONG;GUO, QUANQIANG;XUE, SONG;LUO, SHI-ZHONG	ARTICLE	36108750	10.1016/j.ijbiomac.2022.09.087	WOS:000863569800010
658	CAHN-HILLIARD MODELS FOR GLIAL CELLS	LI, LU;MIRANVILLE, ALAIN;GUILLEVIN, REMY	ARTICLE	Not Available	10.1007/s00245-020-09696-x	WOS:000542504400001
659	TDP-43 AND NEAT LONG NON-CODING RNA: ROLES IN NEURODEGENERATIVE DISEASE	SEKAR, DURAIRAJ;TUSUBIRA, DEUSDEDIT;ROSS, KEHINDE	REVIEW	36385948	10.3389/fncel.2022.954912	WOS:000883658100001
660	REACTIVE <I>N</I>-SPECIES CAHN-HILLIARD SYSTEM: A THERMODYNAMICALLY-CONSISTENT MODEL FOR REVERSIBLE CHEMICAL REACTIONS	CLAVIJO, S. P.;SARMIENTO, A. F.;ESPATH, L. F. R.;DALCIN, L.;CORTES, A. M. A.;CALO, V. M.	ARTICLE	Not Available	10.1016/j.cam.2018.10.007	WOS:000454969000014
661	DYNAMIC MAPPING OF PROTEOME TRAFFICKING WITHIN AND BETWEEN LIVING CELLS BY TRANSITID	QIN, WEI;CHEAH, JOLEEN S.;XU, CHARLES;MESSING, JAMES;FREIBAUM, BRIAN D.;BOEYNAEMS, STEVEN;TAYLOR, J. PAUL;UDESHI, NAMRATA D.;CARR, STEVEN A.;TING, ALICE Y.	ARTICLE	37385249	10.1016/j.cell.2023.05.044	WOS:001047603100001
662	A NERVOUS SYSTEM-SPECIFIC SUBNUCLEAR ORGANELLE IN <I>CAENORHABDITIS ELEGANS</I>	PHAM, KENNETH;MASOUDI, NEDA;LEYVA-DIAZ, EDUARDO;HOBERT, OLIVER	ARTICLE	33683371	10.1093/genetics/iyaa016	WOS:000637217400013
663	ITSN1 REGULATES SAM68 SOLUBILITY THROUGH SH3 DOMAIN INTERACTIONS WITH SAM68 PROLINE-RICH MOTIFS	PANKIVSKYI, S.;PASTRE, D.;STEINER, E.;JOSHI, V;RYNDITCH, A.;HAMON, L.	ARTICLE	32780150	10.1007/s00018-020-03610-y	WOS:000558607400003
664	WISKOTT-ALDRICH SYNDROME PROTEIN FORMS NUCLEAR CONDENSATES AND REGULATES ALTERNATIVE SPLICING	YUAN, BAOLEI;ZHOU, XUAN;SUZUKI, KEIICHIRO;RAMOS-MANDUJANO, GERARDO;WANG, MENGGE;TEHSEEN, MUHAMMAD;CORTES-MEDINA, LORENA, V;MORESCO, JAMES J.;DUNN, SARAH;HERNANDEZ-BENITEZ, REYNA;HISHIDA, TOMOAKI;KIM, NA YOUNG;ANDIJANI, MANAL M.;BI, CHONGWEI;KU, MANCHING;TAKAHASHI, YUTA;XU, JINNA;QIU, JINSONG;HUANG, LING;BENNER, CHRISTOPHER;AIZAWA, EMI;QU, JING;LIU, GUANG-HUI;LI, ZHONGWEI;YI, FEI;GHOSHEH, YANAL;SH…	ARTICLE	35752626	10.1038/s41467-022-31220-8	WOS:000815645800014
665	POLY-GLUTAMINE-DEPENDENT SELF-ASSOCIATION AS A POTENTIAL MECHANISM FOR REGULATION OF ANDROGEN RECEPTOR ACTIVITY	ROGGERO, CARLOS M.;ESSER, VICTORIA;DUAN, LINGLING;RICE, ALLYSON M.;MA, SHIHONG;RAJ, GANESH V.;ROSEN, MICHAEL K.;LIU, ZHI-PING;RIZOI, JOSEP	ARTICLE	34986150	10.1371/journal.pone.0258876	WOS:000765956200003
666	NATURAL AND PATHOGENIC PROTEIN SEQUENCE VARIATION AFFECTING PRION-LIKE DOMAINS WITHIN AND ACROSS HUMAN PROTEOMES	CASCARINA, SEAN M.;ROSS, ERIC D.	ARTICLE	31914925	10.1186/s12864-019-6425-3	WOS:000513537200001
667	DIVERGENT FUS PHOSPHORYLATION IN PRIMATE AND MOUSE CELLS FOLLOWING DOUBLE-STRAND DNA DAMAGE	JOHNSON, MICHELLE A.;DENG, QIUDONG;TAYLOR, GEORGIA;MCEACHIN, ZACHARY T.;CHAN, ANTHONY W. S.;ROOT, JESSICA;BASSELL, GARY J.;KUKAR, THOMAS	ARTICLE	32950644	10.1016/j.nbd.2020.105085	WOS:000594529000007
668	MURINE GFP-MX1 FORMS NUCLEAR CONDENSATES AND ASSOCIATES WITH CYTOPLASMIC INTERMEDIATE FILAMENTS: NOVEL ANTIVIRAL ACTIVITY AGAINST VSV	SEHGAL, PRAVIN B.;YUAN, HUIJUAN;SCOTT, MIA F.;DENG, YAN;LIANG, FENG-XIA;MACKIEWICZ, ANDRZEJ	ARTICLE	Not Available	10.1074/jbc.RA120.015661	WOS:000603645900010
669	DYNAMIC INTERACTIONS OF TRANSCRIPTION FACTORS AND ENHANCER REPROGRAMMING IN CANCER PROGRESSION	ZBORIL, EMILY;YOO, HANNAH;CHEN, LIZHEN;LIU, ZHIJIE	REVIEW	34616687	10.3389/fonc.2021.753051	WOS:000703030700001
670	A NOVEL ADJUVANT DRUG-DEVICE COMBINATION TISSUE SCAFFOLD FOR RADICAL PROSTATECTOMY	PALIASHVILI, KETEVAN;DI MAGGIO, FRANCESCO;HO, HEI MING KENNETH;SATHASIVAM, SANJAYAN;AHMED, HASHIM;DAY, RICHARD M.	ARTICLE	31735095	10.1080/10717544.2019.1686085	WOS:000497138000001
671	STRUCTURE-DEPENDENT RECRUITMENT AND DIFFUSION OF GUEST PROTEINS IN LIQUID DROPLETS OF FUS	KAMAGATA, KIYOTO;IWAKI, NANAKO;KANBAYASHI, SAORI;BANERJEE, TRISHIT;CHIBA, RIKA;GAUDON, VIRGINIE;CASTAING, BERTRAND;SAKOMOTO, SEIJI	ARTICLE	35501371	10.1038/s41598-022-11177-w	WOS:000789854100004
672	GLUCOCORTICOIDS ENHANCE CHEMOTHERAPY-DRIVEN STRESS GRANULE ASSEMBLY AND IMPAIR GRANULE DYNAMICS, LEADING TO CELL DEATH	SCHWED-GROSS, AVITAL;HAMIEL, HILA;FABER, GABRIEL P.;ANGEL, MOR;BEN-YISHAY, RAKEFET;BENICHOU, JENNIFER I. C.;ISHAY-RONEN, DANA;SHAV-TAL, YARON	ARTICLE	35713120	10.1242/jcs.259629	WOS:000836697700005
673	IMPROVING THE HOLE PICTURE: TOWARDS A CONSENSUS ON THE MECHANISM OF NUCLEAR TRANSPORT	COWBURN, DAVID;ROUT, MICHAEL	REVIEW	37099395	10.1042/BST20220494	WOS:001120379000001
674	BIOCHEMICAL AND BIOPHYSICAL RESEARCH COMMUNICATIONS	GUO, ANG;FANG, WENJUAN;GIBSON, SAVANNAH	ARTICLE	34062390	10.1016/j.bbrc.2021.05.078	WOS:000656716100007
675	NEW DOXORUBICIN NANOPARTICLES ENGINEERED FROM CALCIUM-CROSSLINKED CARBOMER AND A MICROEMULSION PRECURSOR	SINTOV, AMNON C.;ENDEN, GIORA	ARTICLE	27648681	10.1080/03639045.2016.1239730	WOS:000395194500014
676	INTERPLAY OF RECEPTOR-LIGAND BINDING AND LIPID DOMAIN FORMATION DURING CELL ADHESION	LI, LONG;HU, JINGLEI;ROZYCKI, BARTOSZ;JI, JING;SONG, FAN	REVIEW	36203878	10.3389/fmolb.2022.1019477	WOS:000864008900001
677	COACERVATE MICRODROPLET PROTOCELL-MEDIATED GENE TRANSFECTION FOR NITRIC OXIDE PRODUCTION AND INDUCTION OF CELL APOPTOSIS	ZHANG, YANWEN;YAO, YU;LIU, SONGYANG;CHEN, YUFENG;ZHOU, SHAOHONG;WANG, KEMIN;YANG, XIAOHAI;LIU, JIANBO	ARTICLE	34820677	10.1039/d1tb01930a	WOS:000722293000001
678	HDLBP BINDS ER-TARGETED MRNAS BY MULTIVALENT INTERACTIONS TO PROMOTE PROTEIN SYNTHESIS OF TRANSMEMBRANE AND SECRETED PROTEINS	ZINNALL, ULRIKE;MILEK, MIHA;MINIA, IGOR;VIEIRA-VIEIRA, CARLOS H.;MUELLER, SIMON;MASTROBUONI, GUIDO;HAZAPIS, ORSALIA-GEORGIA;DEL GIUDICE, SIMONE;SCHWEFEL, DAVID;BLEY, NADINE;VOIGT, FRANKA;CHAO, JEFFREY A.;KEMPA, STEFAN;HUETTELMAIER, STEFAN;SELBACH, MATTHIAS;LANDTHALER, MARKUS	ARTICLE	35585045	10.1038/s41467-022-30322-7	WOS:000798996800006
679	MICROANALYSIS USING SURFACE MODIFICATION AND BIPHASIC DROPLETS	KOJIMA, TAISUKE;TAKAYAMA, SHUICHI	REVIEW	Not Available	10.1038/s41428-018-0050-x	WOS:000440835000017
680	MOLECULAR EFFECTS OF DADD1 MISEXPRESSION IN CHROMATIN ORGANIZATION AND TRANSCRIPTION	MEYER-NAVA, SILVIA;TORRES, AMADA;ZURITA, MARIO;VALADEZ-GRAHAM, VIVIANA	ARTICLE	32293240	10.1186/s12860-020-00257-2	WOS:000522225900001
681	BENCHMARKING MOLECULAR DYNAMICS FORCE FIELDS FOR ALL-ATOM SIMULATIONS OF BIOLOGICAL CONDENSATES	SARTHAK, KUMAR;WINOGRADOFF, DAVID;GE, YINGDA;MYONG, SUA;AKSIMENTIEV, ALEKSEI	ARTICLE	37134270	10.1021/acs.jctc.3c00148	WOS:000985809800001
682	LIPOPHILIC PRODRUG CONJUGATES ALLOW FACILE AND RAPID SYNTHESIS OF HIGH-LOADING CAPACITY LIPOSOMES WITHOUT THE NEED FOR POST-ASSEMBLY PURIFICATION	MIKHALIN, ALEXANDER A.;EVDOKIMOV, NIKOLAI M.;FROLOVA, LILIYA V.;MAGEDOV, IGOR V.;KORNIENKO, ALEXANDER;JOHNSTON, ROBERT;ROGELJ, SNEZNA;TARTIS, MICHAELANN S.	ARTICLE	25534989	10.3109/08982104.2014.992022	WOS:000361146900006
683	PROTEOMIC MAPPING AND TARGETING OF MITOTIC PERICENTRIOLAR MATERIAL IN TUMORS BEARING CENTROSOME AMPLIFICATION	XIE, BINGTENG;PU, YANG;YANG, FAN;CHEN, WEI;YUE, WEI;MA, JIHONG;ZHANG, NA;JIANG, YUENING;WU, JIEGEN;LIN, YIHAN;LIANG, XIN;WANG, CHU;ZOU, PENG;LI, MO	ARTICLE	35648393	10.1158/0008-5472.CAN-22-0225	WOS:000831511100001
684	FUSED IN SARCOMA REGULATES DNA REPLICATION TIMING AND KINETICS	JIA, WEIYAN;KIM, SANG HWA;SCALF, MARK A.;TONZI, PETER;MILLIKIN, ROBERT J.;GUNS, WILLIAM M.;LIU, LU;MASTROCOLA, ADAM S.;SMITH, LLOYD M.;HUANG, TONY T.;TIBBETTS, RANDAL S.	ARTICLE	34375640	10.1016/j.jbc.2021.101049	WOS:000706409400004
685	CURRENT UNDERSTANDING OF THE CGAS-STING SIGNALING PATHWAY: STRUCTURE, REGULATORY MECHANISMS, AND RELATED DISEASES	PAN, JING;FEI, CHEN-JIE;HU, YANG;WU, XIANG-YU;NIE, LI;CHEN, JIONG	REVIEW	36579404	10.24272/j.issn.2095-8137.2022.464	WOS:000917172600002
686	QUANTIFICATION OF INTRACELLULAR THIOLS BY HPLC-FLUORESCENCE DETECTION	YAMAMOTO, HIROKI;FUJIWARA, TAKUYA;FUNATSU, TAKASHI;TSUNODA, MAKOTO	ARTICLE	33921678	10.3390/molecules26082365	WOS:000644592200001
687	A SELF-ASSEMBLED CYLINDRICAL PLATFORM FOR PLK4-INDUCED CENTRIOLE BIOGENESIS	LEE, KYUNG S.;PARK, JUNG-EUN;AHN, JONG IL;WEI, ZHUANG;ZHANG, LIANG	REVIEW	32810424	10.1098/rsob.200102	WOS:000565293500001
688	REGULATING FUS LIQUID-LIQUID PHASE SEPARATION <I>VIA</I> SPECIFIC METAL RECOGNITION	LI, FEN;LIN, YIYANG;QIAO, YAN	ARTICLE	Not Available	10.1007/s10118-022-2763-8	WOS:000819881100002
689	UNUSUAL BEHAVIOUR INDUCED BY PHASE SEPARATION IN HYDROGEL MICROSPHERES	HEAYSMAN, CLARE L.;PHILIPS, GARY J.;LLOYD, ANDREW W.;LEWIS, ANDREW L.	ARTICLE	28193540	10.1016/j.actbio.2017.02.013	WOS:000401679100016
690	FAST AND SYNCHRONIZED FLUCTUATIONS OF CORTICAL ACTIN NEGATIVELY CORRELATE WITH NUCLEOLI LIQUID-LIQUID PHASE SEPARATION IN T CELLS	WOHL, ISHAY;YAKOVIAN, OREN;RAZVAG, YAIR;RECHES, MEITAL;SHERMAN, EILON	ARTICLE	32666133	10.1007/s00249-020-01446-9	WOS:000548523300001
691	ECTOPIC BIOMOLECULAR PHASE TRANSITIONS: FUSION PROTEINS IN CANCER PATHOLOGIES	DAVIS, RICHOO B.;MOOSA, MAHDI MUHAMMAD;BANERJEE, PRIYA R.	REVIEW	35484036	10.1016/j.tcb.2022.03.005	WOS:000850866900006
692	MIR-490-3P SILENCES CDK1 AND INHIBITS THE PROLIFERATION OF COLON CANCER THROUGH AN LLPS-DEPENDENT MIRISC SYSTEM	QIN, DA;WEI, RUI;ZHU, SHENGTAO;MIN, LI;ZHANG, SHUTIAN	ARTICLE	33898511	10.3389/fmolb.2021.561678	WOS:000642089200001
693	DOUBLE FLOW BIOREACTOR FOR <I>IN VITRO</I> TEST OF DRUG DELIVERY	PAVIA, FRANCESCO CARFI;LA CARRUBBA, VINCENZO;GHERSI, GIULIO;GRECO, SILVIA;BRUCATO, VALERIO	ARTICLE	27109578	10.2174/1567201813666160527141538	WOS:000399784000009
694	ATM-SPARK: A GFP PHASE SEPARATION-BASED ACTIVITY REPORTER OF ATM	LI, XIAOQUAN;CHUNG, CHAN-, I;YANG, JUNJIAO;CHAUDHURI, SIBAPRIYA;MUNSTER, PAMELA N.;SHU, XIAOKUN	ARTICLE	36857446	10.1126/sciadv.ade3760	WOS:000948527600001
695	ESSENTIAL ROLES AND RISKS OF G-QUADRUPLEX REGULATION: RECOGNITION TARGETS OF ALS-LINKED TDP-43 AND FUS	ISHIGURO, AKIRA;ISHIHAMA, AKIRA	REVIEW	35898304	10.3389/fmolb.2022.957502	WOS:000830976000001
696	DIRECT VISUALIZATION OF THE CONFORMATIONAL CHANGE OF FUS/TLS UPON BINDING TO PROMOTER-ASSOCIATED NON-CODING RNA	HAMAD, NESREEN;WATANABE, HIROKI;UCHIHASHI, TAKAYUKI;KUROKAWA, RIKI;NAGATA, TAKASHI;KATAHIRA, MASATO	ARTICLE	32643734	10.1039/d0cc03776a	WOS:000558045700010
697	HYPEROSMOTIC-STRESS-INDUCED LIQUID-LIQUID PHASE SEPARATION OF ALS-RELATED PROTEINS IN THE NUCLEUS	GAO, CHAO;GU, JINGE;ZHANG, HONG;JIANG, KAI;TANG, LINLIN;LIU, REN;ZHANG, LI;ZHANG, PENGFEI;LIU, CONG;DAI, BIN;SONG, JIE	ARTICLE	35858576	10.1016/j.celrep.2022.111086	WOS:000883795600002
698	DESIGN OF AN ENCAPSULATED TOPICAL FORMULATION FOR CHEMOPREVENTION OF SKIN CANCER	RAVIKUMAR, PADMINI;TATKE, PRATIMA	ARTICLE	Not Available	10.13040/IJPSR.0975-8232.10(1).309-19	WOS:000454649800033
699	ENTROPICALLY DRIVEN CONTROLLED RELEASE OF PACLITAXEL FROM POLY(2-ETHYL-2-OXAZOLINE) COATED MAGHEMITE NANOSTRUCTURES FOR MAGNETICALLY GUIDED CANCER THERAPY	KUMAR, NITESH;TYEB, SUHELA;MANZAR, NISHAT;BEHERA, LAXMIDHAR;ATEEQ, BUSHRA;VERMA, VIVEK	ARTICLE	30051119	10.1039/c8sm01220b	WOS:000442269000012
700	DIRECTLY IMAGING EMERGENCE OF PHASE SEPARATION IN PEROXIDIZED LIPID MEMBRANES	PAEZ-PEREZ, MIGUEL;VYSNIAUSKAS, AURIMAS;LOPEZ-DUARTE, ISMAEL;LAFARGE, EULALIE J. J.;DE CASTRO, RAQUEL LOPEZ-RIOS;MARQUES, CARLOS M. M.;SCHRODER, ANDRE P.;MULLER, PIERRE;LORENZ, CHRISTIAN D. D.;BROOKS, NICHOLAS J. J.;KUIMOVA, MARINA K. K.	ARTICLE	36697756	10.1038/s42004-022-00809-x	WOS:000914785600002
701	COMPATIBILITY OF SELECTED ACTIVE PHARMACEUTICAL INGREDIENTS WITH POLY(D, L-LACTIDE-CO-GLYCOLIDE): COMPUTATIONAL AND EXPERIMENTAL STUDY	IEMTSEV, ANTON;HASSOUNA, FATIMA;KLAJMON, MARTIN;MATHERS, ALEX;FULEM, MICHAL	ARTICLE	Not Available	10.1016/j.ejpb.2022.09.013	WOS:000869794700001
702	PQN-59 ANTAGONIZES MICRORNA-MEDIATED REPRESSION DURING POST-EMBRYONIC TEMPORAL PATTERNING AND MODULATES TRANSLATION AND STRESS GRANULE FORMATION IN <I>C</I>. <I>ELEGANS</I>	CARLSTON, COLLEEN;WEINMANN, ROBIN;STEC, NATALIA;ABBATEMARCO, SIMONA;SCHWAGER, FRANCOISE;WANG, JING;OUYANG, HUIWU;EWALD, COLLIN Y.;GOTTA, MONICA;HAMMELL, CHRISTOPHER M.	ARTICLE	34807903	10.1371/journal.pgen.1009599	WOS:000745154000001
703	TUNING TARGETED LIPOSOME AVIDITY TO CELLS VIA LIPID PHASE SEPARATION	VU, TIMOTHY Q.;SANT'ANNA, LUCAS E.;KAMAT, NEHA P.	ARTICLE	36943688	10.1021/acs.biomac.2c01338	WOS:000955548200001
704	SUPRAMOLECULAR STRUCTURES AND SELF-ASSOCIATION PROCESSES IN POLYMER SYSTEMS	HRUBY, M.;FILIPPOV, S. K.;STEPANEK, P.	REVIEW	27762583	10.33549/physiolres.933419	WOS:000386686800003
705	HOXA9 FORMS A REPRESSIVE COMPLEX WITH NUCLEAR MATRIX-ASSOCIATED PROTEIN SAFB TO MAINTAIN ACUTE MYELOID LEUKEMIA	AGRAWAL-SINGH, SHUCHI;BAGRI, JAANA;GIOTOPOULOS, GEORGE;AZAZI, DHOYAZAN M. A.;HORTON, SARAH J.;LOPEZ, CECILE K.;ANAND, SHUBHA;BACH, ANNE-SOPHIE;STEDHAM, FRANCES;ANTROBUS, ROBIN;HOUGHTON, JACK W.;VASSILIOU, GEORGE S.;SASCA, DANIEL;YUN, HAIYANG;WHETTON, ANTHONY D.;HUNTLY, BRIAN J. P.	ARTICLE	36577137	10.1182/blood.2022016528	WOS:000979781600001
706	PHASE-SEPARATED NUCLEAR BODIES OF NUCLEOPORIN FUSIONS PROMOTE CONDENSATION OF MLL1/CRM1 AND REARRANGEMENT OF 3D GENOME STRUCTURE	OKA, MASAHIRO;OTANI, MAYUMI;MIYAMOTO, YOICHI;OSHIMA, RIEKO;ADACHI, JUN;TOMONAGA, TAKESHI;ASALLY, MUNEHIRO;NAGAOKA, YUYA;TANAKA, KAORI;TOYODA, ATSUSHI;ICHIKAWA, KAZUKI;MORISHITA, SHINICHI;ISONO, KYOICHI;KOSEKI, HARUHIKO;NAKATO, RYUICHIRO;OHKAWA, YASUYUKI;YONEDA, YOSHIHIRO	ARTICLE	37516964	10.1016/j.celrep.2023.112884	WOS:001049392300001
707	THE N-TERMINAL DOMAIN OF THE SCHAAF-YANG SYNDROME PROTEIN MAGEL2 LIKELY HAS A ROLE IN RNA METABOLISM	SANDERSON, MATTHEA R.;FAHLMAN, RICHARD P.;WEVRICK, RACHEL	ARTICLE	34265304	10.1016/j.jbc.2021.100959	WOS:000690871400010
708	THE ROLE OF DANCING DUPLEXES IN BIOLOGY AND DISEASE	FORSYTHE, HEATHER M.;BARBAR, ELISAR	REVIEW	34656330	10.1016/bs.pmbts.2021.06.004	WOS:000748722300008
709	MASTER LINEAGE TRANSCRIPTION FACTORS ANCHOR <I>TRANS</I> MEGA TRANSCRIPTIONAL COMPLEXES AT HIGHLY ACCESSIBLE ENHANCER SITES TO PROMOTE LONG-RANGE CHROMATIN CLUSTERING AND TRANSCRIPTION OF DISTAL TARGET GENES	WHITE, SHANNON M.;SNYDER, MICHAEL P.;YI, CHUNLING	ARTICLE	34850122	10.1093/nar/gkab1105	WOS:000733312000019
710	MICELLAR SOLUTION AS GREEN EXTRACTIVE SOLVENT FOR DETERMINATION OF CONTENT OF QUERCETIN AS NATURAL ANTIOXIDANT IN OIL SAMPLES	AMLASHI, NADIYA EKBATANI;HAYATI, ZOHREH;HADJMOHAMMADI, MOHAMMAD REZA	ARTICLE	Not Available	10.1007/s10337-017-3314-2	WOS:000402824400005
711	SYSTEMATIC ANALYSIS OF MOLECULAR CHARACTERIZATION AND CLINICAL RELEVANCE OF LIQUID-LIQUID PHASE SEPARATION REGULATORS IN DIGESTIVE SYSTEM NEOPLASMS	ZHANG, YAXIN;LI, JIE;FENG, DAN;PENG, XIAOBO;WANG, BIN;HAN, TING;ZHANG, YINGYI	ARTICLE	35252219	10.3389/fcell.2021.820174	WOS:000765072100001
712	AN ANALYTICAL INVESTIGATION ON THE EFFECT OF POROUS CONDUCTIVE CELLULOSE ACETATE COMPOSITE MORPHOLOGY ON THE DETECTION OF ORGANIC COMPOUNDS	NOORMOHAMMAD, ASMA;MOLLA-ABBASI, PAYAM	ARTICLE	Not Available	10.1002/pen.25407	WOS:000529667600001
713	STRUCTURAL AND FUNCTIONAL INSIGHTS INTO CP2C TRANSCRIPTION FACTOR COMPLEXES	SON, SEUNG HAN;KIM, MIN YOUNG;JO, EUNBI;UVERSKY, VLADIMIR N.;KIM, CHUL GEUN	ARTICLE	35742810	10.3390/ijms23126369	WOS:000816695500001
714	ESTABLISHMENT OF CHEMICALLY OLIGOMERIZABLE TAR DNA-BINDING PROTEIN-43 WHICH MIMICS AMYOTROPHIC LATERAL SCLEROSIS PATHOLOGY IN MAMMALIAN CELLS	YAMANAKA, YOSHIAKI;MIYAGI, TAMAMI;HARADA, YUICHIRO;KURODA, MASAHIKO;KANEKURA, KOHSUKE	ARTICLE	Not Available	10.1038/s41374-021-00623-4	WOS:000661757900001
715	REGULATION OF EPIGENETIC STATE BY NON-HISTONE CHROMATIN PROTEINS AND TRANSCRIPTION FACTORS: IMPLICATIONS IN DISEASE	SIKDER, SWETA;KAYPEE, STEPHANIE;KUNDU, TAPAS K.	REVIEW	31965993	10.1007/s12038-019-9974-3	WOS:000514576600012
716	STRATEGIES IN THE DESIGN AND DEVELOPMENT OF (TAR) DNA-BINDING PROTEIN 43 (TDP-43) BINDING LIGANDS	RAO, PRAVEEN P. N.;SHAKERI, ARASH;ZHAO, YUSHENG;CALON, FREDERIC	ARTICLE	34388383	10.1016/j.ejmech.2021.113753	WOS:000703114900015
717	ONE-STEP ENCAPSULATION OF CAPSAICIN INTO CHITOSAN-OLEIC ACID COMPLEX PARTICLES: EVALUATION OF ENCAPSULATION ABILITY AND STABILITY	KUROIWA, TAKASHI;HIGUCHI, YOSHIKI	ARTICLE	35683834	10.3390/polym14112163	WOS:000808743000001
718	BIOMATERIAL-ENABLED THERAPEUTIC MODULATION OF CGAS-STING SIGNALING FOR ENHANCING ANTITUMOR IMMUNITY	LIU, YINGQI;FEI, YANG;WANG, XUAN;YANG, BINGBING;LI, MENGHUAN;LUO, ZHONG	REVIEW	37002605	10.1016/j.ymthe.2023.03.026	WOS:001039433200001
719	RUNX1-IT1 FAVORS BREAST CANCER CARCINOGENESIS THROUGH REGULATION OF IGF2BP1/GPX4 AXIS	WANG, SHENGTING;WANG, YUFANG;LI, QIAN;ZENG, KAIXUAN;LI, XIAOMING;FENG, XINGHUA	ARTICLE	37036576	10.1007/s12672-023-00652-z	WOS:000966917800002
720	ABERRANT RNA M<SUP>6</SUP>A MODIFICATION IN GASTROINTESTINAL MALIGNANCIES: VERSATILE REGULATORS OF CANCER HALLMARKS AND NOVEL THERAPEUTIC OPPORTUNITIES	SHEN, LI-TING;CHE, LIN-RONG;HE, ZONGSHENG;LU, QIAN;CHEN, DONG-FENG;QIN, ZHONG-YI;WANG, BIN	REVIEW	37015927	10.1038/s41419-023-05736-w	WOS:000964434800002
721	ANTIBODY BINDING REPORTS SPATIAL HETEROGENEITIES IN CELL MEMBRANE ORGANIZATION	ARNOLD, DANIEL P.;XU, YAXIN;TAKATORI, SHO C.	ARTICLE	37208326	10.1038/s41467-023-38525-2	WOS:001001312500001
722	GUIDE TO STUDYING INTRINSICALLY DISORDERED PROTEINS BY HIGH-SPEED ATOMIC FORCE MICROSCOPY	KODERA, NORIYUKI;ANDO, TOSHIO	ARTICLE	36055623	10.1016/j.ymeth.2022.08.008	WOS:000875643900007
723	ANTICANCER THERAPEUTIC STRATEGIES TARGETING P53 AGGREGATION	FERRETTI, GIULIA D. S.;QUARTI, JULIA;DOS SANTOS, GILENO;RANGEL, LUCIANA P.;SILVA, JERSON L.	REVIEW	36232329	10.3390/ijms231911023	WOS:000867831300001
724	REGULATORY ARCHITECTURE OF HOUSEKEEPING GENES IS DRIVEN BY PROMOTER ASSEMBLIES	DEJOSEZ, MARION;DALL'AGNESE, ALESSANDRA;RAMAMOORTHY, MAHESH;PLATT, JESSE;YIN, XING;HOGAN, MEGAN;BROSH, RAN;WEINTRAUB, ABRAHAM S.;HNISZ, DENES;ABRAHAM, BRIAN J.;YOUNG, RICHARD A.;ZWAKA, THOMAS P.	ARTICLE	37182209	10.1016/j.celrep.2023.112505	WOS:001002352900001
725	LYSOLIPIDS REGULATE RAFT SIZE DISTRIBUTION	KRASNOBAEV, VLADIMIR D. D.;GALIMZYANOV, TIMUR R. R.;AKIMOV, SERGEY A. A.;BATISHCHEV, OLEG V. V.	ARTICLE	36275621	10.3389/fmolb.2022.1021321	WOS:000891697000001
726	NANOSCALE PLURONIC® MICELLAR TEMPLATES WITH VARYING %EO CONTENT FOR CONTROLLED DRUG RELEASE AND CYTOTOXICITY	TRIPATHI, NITUMANI;SINGHVI, GAUTAM;ROY, ANIRUDDHA;KUPERKAR, KETAN;BAHADUR, PRATAP	ARTICLE	Not Available	10.1016/j.molliq.2023.122215	WOS:001021694700001
727	YY1 COMPLEX IN M2 MACROPHAGE PROMOTES PROSTATE CANCER PROGRESSION BY UPREGULATING IL-6	CHEN, SAISAI;LU, KAI;HOU, YUE;YOU, ZONGHAO;SHU, CHUANJUN;WEI, XIAOYING;WU, TIANGE;SHI, NAIPENG;ZHANG, GUANGYUAN;WU, JIANPING;CHEN, SHUQIU;ZHANG, LIHUA;LI, WENCHAO;ZHANG, DINGXIAO;JU, SHENGHONG;CHEN, MING;XU, BIN	ARTICLE	37094986	10.1136/jitc-2022-006020	WOS:000992584800014
728	MOLECULAR AND NANO-STRUCTURAL OPTIMIZATION OF NANOPARTICULATE MN<SUP>2+</SUP>-HEXARHENIUM CLUSTER COMPLEXES FOR OPTIMAL BALANCE OF HIGH T<SUB>1</SUB>- AND T<SUB>2</SUB>-WEIGHTED CONTRAST ABILITY WITH LOW HEMOAGGLUTINATION AND CYTOTOXICITY	AKHMADEEV, BULAT SALAVATOVICH;NIZAMEEV, IREK R.;KHOLIN, KIRILL, V;VOLOSHINA, ALEXANDRA D.;GERASIMOVA, TATYANA P.;GUBAIDULLIN, AIDAR T.;KADIROV, MARSIL K.;ISMAEV, ILDUS E.;BRYLEV, KONSTANTIN A.;ZAIROV, RUSTEM R.;MUSTAFINA, ASIYA R.	ARTICLE	35890403	10.3390/pharmaceutics14071508	WOS:000833191900001
729	DYNAMICS AND PATHWAYS OF CHROMOSOME STRUCTURAL ORGANIZATIONS DURING CELL TRANSDIFFERENTIATION	CHU, XIAKUN;WANG, JIN	ARTICLE	35098228	10.1021/jacsau.1c00416	WOS:000731054100001
730	3D PRINTABLE GELATIN METHACRYLOYL (GELMA)-DEXTRAN AQUEOUS TWO-PHASE SYSTEM WITH TUNABLE PORES STRUCTURE AND SIZE ENABLES PHYSIOLOGICAL BEHAVIOR OF EMBEDDED CELLS IN VITRO	BEN MESSAOUD, GHAZI;AVEIC, SANJA;WACHENDOERFER, MATTIS;FISCHER, HORST;RICHTERING, WALTER	ARTICLE	37403299	10.1002/smll.202208089	WOS:001022814600001
731	BIOLOGICAL COLLOIDS: UNIQUE PROPERTIES OF MEMBRANELESS ORGANELLES IN THE CELL	BRATEK-SKICKI, ANNA;VAN NEROM, MARGOT;MAES, DOMINIQUE;TOMPA, PETER	ARTICLE	36279601	10.1016/j.cis.2022.102777	WOS:000880195000002
732	SMALL MOLECULES IN REGULATING PROTEIN PHASE SEPARATION	LI, SIYANG;WANG, YANYAN;LAI, LUHUA	REVIEW	37294104	10.3724/abbs.2023106	WOS:001054010400007
733	LIQUID-LIQUID PHASE SEPARATION IN CARDIOVASCULAR DISEASES	MO, YUANXI;FENG, YULIANG;HUANG, WEI;TAN, NING;LI, XINYI;JIE, MINWEN;FENG, TONG;JIANG, HAO;JIANG, LEI	REVIEW	36231002	10.3390/cells11193040	WOS:000866997700001
734	PROTEIN PHASE SEPARATION: PHYSICAL MODELS AND PHASE-SEPARATION- MEDIATED CANCER SIGNALING	ZEIGLER, TRAVIS M.;CHUNG, MICHAEL C.;NARAYAN, OM PRAKASH;GUAN, JUAN	REVIEW	Not Available	10.1080/23746149.2021.1936638	WOS:000667495800001
735	REGULATING THE P53 TUMOR SUPPRESSOR NETWORK AT PML BIOMOLECULAR CONDENSATES	LIEBL, MAGDALENA C.;HOFMANN, THOMAS G.	REVIEW	36230470	10.3390/cancers14194549	WOS:000866658300001
736	PHASE SEPARATION DRIVES TUMOR PATHOGENESIS AND EVOLUTION: ALL ROADS LEAD TO ROME	GU, XIANG;ZHUANG, AI;YU, JIE;CHAI, PEIWEI;JIA, RENBING;RUAN, JING	REVIEW	35132182	10.1038/s41388-022-02195-z	WOS:000752287800001
737	GRAPHENE QUANTUM DOTS MODULATE STRESS GRANULE ASSEMBLY AND PREVENT ABNORMAL PHASE TRANSITION OF FUSED IN SARCOMA PROTEIN	ZHANG, HONG;GU, JINGE;ZHANG, YILING;GUO, HUAZHANG;ZHANG, SHENGNAN;SONG, JIE;LIU, CONG;WANG, LIANG;LI, DAN;DAI, BIN	ARTICLE	37204199	10.1021/acsnano.3c00001	WOS:001012185200001
738	A NOVEL MODEL BASED ON LIQUID-LIQUID PHASE SEPARATION-RELATED GENES CORRELATES IMMUNE MICROENVIRONMENT PROFILES AND PREDICTS PROGNOSIS OF LUNG SQUAMOUS CELL CARCINOMA	ZHUGE, LINGDUN;ZHANG, KUN;ZHANG, ZELIANG;GUO, WENTAO;LI, YANG;BAO, QI	ARTICLE	34799879	10.1002/jcla.24135	WOS:000720615800001
739	CYCLIC DIPEPTIDE-BASED SMALL MOLECULES MODULATE ZINC-MEDIATED LIQUID-LIQUID PHASE SEPARATION OF TAU	RAMESH, MADHU;BALACHANDRA, CHENIKKAYALA;BARUAH, PRAYASEE;GOVINDARAJU, THIMMAIAH	ARTICLE	36471564	10.1002/psc.3465	WOS:000901580700001
740	AN INFORMATION-THEORETIC MEASURE FOR PATTERNING IN EPITHELIAL TISSUES	WAITES, WILLIAM;CAVALIERE, MATTEO;CACHAT, ELISE;DANOS, VINCENT;DAVIES, JAMIE A.	ARTICLE	Not Available	10.1109/ACCESS.2018.2853624	WOS:000441374900001
741	IN SILICO IDENTIFICATION OF MICRORNAS TARGETING THE KEY NUCLEATOR OF STRESS GRANULES, G3BP: PROMISING THERAPEUTICS FOR SARS-COV-2 INFECTION	ALMUTAIRY, BJAD K.;ALSHETAILI, ABDULLAH;ANWER, MD KHALID;ALI, NEMAT	ARTICLE	34456603	10.1016/j.sjbs.2021.08.056	WOS:000720913000015
742	A NOVEL LNCRNA MTAR1 PROMOTES CANCER DEVELOPMENT THROUGH IGF2BPS MEDIATED POST-TRANSCRIPTIONAL REGULATION OF C-MYC	GAO, YUNFENG;JIANG, MING;GUO, FANGQIN;LIU, XUEJIAO;ZHANG, QI;YANG, SEN;YEUNG, YIU TO;YANG, RAN;WANG, KEKE;WU, QIONG;ZHANG, DANDAN;ZHANG, CHENGJUAN;LASTER, KYLE VAUGHN;GE, MENGMENG;NIE, WENNA;LIU, KANGDONG;DONG, ZIGANG	ARTICLE	36109629	10.1038/s41388-022-02464-x	WOS:000854052400001
743	HOW CAN WE INTERPRET THE RELATIONSHIP BETWEEN LIQUID-LIQUID PHASE SEPARATION AND AMYOTROPHIC LATERAL SCLEROSIS?	KANEKURA, KOHSUKE;KURODA, MASAHIKO	REVIEW	Not Available	10.1038/s41374-022-00791-x	WOS:000787468400001
744	THE ROLE OF PHASE-SEPARATED CONDENSATES IN FUSION ONCOPROTEIN-DRIVEN CANCERS	SHIRNEKHI, HAZHEEN K.;CHANDRA, BAPPADITYA;KRIWACKI, RICHARD W.	ARTICLE	Not Available	10.1146/annurev-cancerbio-061421-122050	WOS:000964666800005
745	GLYCINE RICH SEGMENTS ADOPT POLYPROLINE II HELICES: IMPLICATIONS FOR BIOMOLECULAR CONDENSATE FORMATION	MOMPEAN, M.;MCAVAN, B. S.;FELIX, S. S.;TREVINO, M. A.;OROZ, J.;LOPEZ-SANCHEZ, R.;PANTOJA-UCEDA, D.;CABRITA, E. J.;DOIG, A. J.;LAURENTS, D. V.	ARTICLE	33794191	10.1016/j.abb.2021.108867	WOS:000649705000002
746	BIOMOLECULAR CONDENSATION: A NEW PHASE IN CANCER RESEARCH	CHAKRAVARTY, ANUPAM K.;MCGRAIL, DANIEL J.;LOZANOSKI, THOMAS M.;DUNN, BRANDON S.;SHIH, DAVID J. H.;CIRILLO, KARA M.;CETINKAYA, SUEDA H.;ZHENG, WENJIN JIM;MILLS, GORDON B.;YI, S. STEPHEN;JAROSZ, DANIEL F.;SAHNI, NIDHI	REVIEW	35852417	10.1158/2159-8290.CD-21-1605	WOS:000851006700001
747	SOX2 MODULATES THE NUCLEAR ORGANIZATION AND TRANSCRIPTIONAL ACTIVITY OF THE GLUCOCORTICOID RECEPTOR	STORTZ, MARTIN;OSES, CAMILA;ECHEGARAY, CAMILA VAZQUEZ;PECCI, ADALI;GUBERMAN, ALEJANDRA;PRESMAN, DIEGO M.;LEVI, VALERIA	ARTICLE	36309135	10.1016/j.jmb.2022.167869	WOS:000906959200004
748	EGCG PROMOTES FUS CONDENSATE FORMATION IN A METHYLATION-DEPENDENT MANNER	LENARD, ANETA J.;ZHOU, QISHUN;MADREITER-SOKOLOWSKI, CORINA;BOURGEOIS, BENJAMIN;HABACHER, HERMANN;KHANNA, YUKTI;MADL, TOBIAS	ARTICLE	35203243	10.3390/cells11040592	WOS:000770837400001
749	TAZ EXHIBITS PHASE SEPARATION PROPERTIES AND INTERACTS WITH SMAD7 AND Β-CATENIN TO REPRESS SKELETAL MYOGENESIS	TRIPATHI, SOMA;MIYAKE, TETSUAKI;KELEBEEV, JONATHAN;MCDERMOTT, JOHN C.	ARTICLE	34859820	10.1242/jcs.259097	WOS:000762657200009
750	AN IMAGE ANALYSIS PIPELINE FOR QUANTIFYING THE FEATURES OF FLUORESCENTLY-LABELED BIOMOLECULAR CONDENSATES IN CELLS	BAGGETT, DAVID W.;MEDYUKHINA, ANNA;TRIPATHI, SWARNENDU;SHIRNEKHI, HAZHEEN K.;WU, HUIYUN;POUNDS, STANLEY B.;KHAIRY, KHALED;KRIWACKI, RICHARD	ARTICLE	36304323	10.3389/fbinf.2022.897238	WOS:001086990500001
751	METABOLIC MODULATION OF TRANSCRIPTION: THE ROLE OF ONE-CARBON METABOLISM	LIN, JUNG-MING G.;KOURTIS, SAVVAS;GHOSE, RITOBRATA;LORENTE, NATALIA PARDO;KUBICEK, STEFAN;SDELCI, SARA	REVIEW	36513079	10.1016/j.chembiol.2022.11.009	WOS:000919654000002
752	THE CHAMELEONIC BEHAVIOR OF P53 IN HEALTH AND DISEASE: THE TRANSITION FROM A CLIENT TO AN ABERRANT CONDENSATE SCAFFOLD IN CANCER	MARQUES, MAYRA A.;DE OLIVEIRA, GUILHERME A. P.;SILVA, JERSON L.	REVIEW	36350030	10.1042/EBC20220064	WOS:000905134400006
753	NOP53 UNDERGOES LIQUID-LIQUID PHASE SEPARATION AND PROMOTES TUMOR RADIO-RESISTANCE	SHI, JIE;CHEN, SI-YING;SHEN, XIAO-TING;YIN, XIN-KE;ZHAO, WAN-WEN;BAI, SHAO-MEI;FENG, WEI-XING;FENG, LI-LI;QIN, CAOLITAO;ZHENG, JIAN;WANG, YUN-LONG;FAN, XIN-JUAN	ARTICLE	36316314	10.1038/s41420-022-01226-8	WOS:000877021900004
754	MAGNETIC AND OPTICAL PROPERTIES OF AU-CO SOLID SOLUTION AND PHASE-SEPARATED THIN FILMS AND NANOPARTICLES	GARFINKEL, DAVID A.;TANG, NAN;PAKELTIS, GRACE;EMERY, REECE;IVANOV, ILIA N.;GILBERT, DUSTIN A.;RACK, PHILIP D.	ARTICLE	35333040	10.1021/acsami.2c02028	WOS:000800295400017
755	ROLE OF CONDENSATES IN MODULATING DNA REPAIR PATHWAYS AND ITS IMPLICATION FOR CHEMORESISTANCE	DALL'AGNESE, GIUSEPPE;DALL'AGNESE, ALESSANDRA;BANANI, SALMAN F.;CODRICH, MARTA;MALFATTI, MATILDE CLARISSA;ANTONIALI, GIULIA;TELL, GIANLUCA	REVIEW	37164156	10.1016/j.jbc.2023.104800	WOS:001018729700001
756	IDENTIFICATION OF SYNTHETIC INHIBITORS FOR THE DNA BINDING OF INTRINSICALLY DISORDERED CIRCADIAN CLOCK TRANSCRIPTION FACTORS	HOSOYA, YUSUKE;NOJO, WATARU;KII, ISAO;SUZUKI, TAKANORI;IMANISHI, MIKI;OHKANDA, JUNKO	ARTICLE	32969426	10.1039/d0cc04861e	WOS:000572263000035
757	ANDROGEN RECEPTOR SIGNALING AND SPATIAL CHROMATIN ORGANIZATION IN CASTRATION-RESISTANT PROSTATE CANCER	ZHOU, TIANYI;FENG, QIN	REVIEW	35966880	10.3389/fmed.2022.924087	WOS:000840636600001
758	NUCLEUS-TRANSLOCATED MITOCHONDRIAL CYTOCHROME <I>C</I> LIBERATES NUCLEOPHOSMIN-SEQUESTERED ARF TUMOR SUPPRESSOR BY CHANGING NUCLEOLAR LIQUID-LIQUID PHASE SEPARATION	GONZALEZ-ARZOLA, KATIUSKA;DIAZ-QUINTANA, ANTONIO;BERNARDO-GARCIA, NOELIA;MARTINEZ-FABREGAS, JONATHAN;RIVERO-RODRIGUEZ, FRANCISCO;CASADO-COMBRERAS, MIGUEL A.;ELENA-REAL, CARLOS A.;VELAZQUEZ-CRUZ, ALEJANDRO;GIL-CABALLERO, SERGIO;VELAZQUEZ-CAMPOY, ADRIAN;SZULC, ELZBIETA;GAVILAN, MARIA P.;AYALA, ISABEL;ARRANZ, ROCIO;RIOS, ROSA M.;SALVATELLA, XAVIER;VALPUESTA, JOSE M.;HERMOSO, JUAN A.;DE LA ROSA, MIGU…	ARTICLE	36220893	10.1038/s41594-022-00842-3	WOS:000865913000002
759	REGULATION OF RB1CC1/FIP200 STABILITY AND AUTOPHAGY FUNCTION BY CREBBP-MEDIATED ACETYLATION IN AN INTRINSICALLY DISORDERED REGION	YI, FEI;CAI, CHUNMIAO;RUAN, BANZHAN;HAO, MINGANG;YEO, SYN KOK;HAAS, MICHAEL;YANG, FUCHUN;ZHANG, XIAOTING;GUAN, JUN-LIN	ARTICLE	36394358	10.1080/15548627.2022.2148432	WOS:000891856900001
760	A QUANTITATIVE ASSAY TO MEASURE STRESS GRANULE ASSOCIATION OF PROTEINS AND PEPTIDES IN SEMI-PERMEABILIZED HUMAN CELLS	HUTTEN, SASKIA;DORMANN, DOROTHEE	ARTICLE	33659496	10.21769/BioProtoc.3846	WOS:000601194000011
761	PROCESSING BODY (P-BODY) AND ITS MEDIATORS IN CANCER	NSENGIMANA, BERNARD;KHAN, FAIZ ALI;NGOWI, EBENEZERI ERASTO;ZHOU, XUEFENG;JIN, YU;JIA, YUTING;WEI, WENQIANG;JI, SHAOPING	ARTICLE	35089528	10.1007/s11010-022-04359-7	WOS:000748169300001
762	TWIST1-YY1-P300 COMPLEX PROMOTES THE MALIGNANT PROGRESSION OF HCC THROUGH ACTIVATION OF MIR-9 BY FORMING PHASE-SEPARATED CONDENSATES AT SUPER-ENHANCERS AND RELIEVED BY METFORMIN	MENG, JING;HAN, JINGXIA;WANG, XIAORUI;WU, TING;ZHANG, HENG;AN, HUIHUI;QIN, LUNING;SUN, YU;ZHONG, WEILONG;YANG, CHENG;LIU, HUIJUAN;SUN, TAO	ARTICLE	36669583	10.1016/j.phrs.2023.106661	WOS:000926463700001
763	STRESS GRANULES SAFEGUARD AGAINST MAPK SIGNALING HYPERACTIVATION BY SEQUESTERING PKC/PCK2: NEW FINDINGS AND PERSPECTIVES	SUGIURA, REIKO	REVIEW	34100129	10.1007/s00294-021-01192-1	WOS:000658595600001
764	FACTORS AND MECHANISMS THAT INFLUENCE CHROMATIN-MEDIATED ENHANCER-PROMOTER INTERACTIONS AND TRANSCRIPTIONAL REGULATION	ITO, SHINSUKE;DAS, NANDO DULAL;UMEHARA, TAKASHI;KOSEKI, HARUHIKO	REVIEW	36358822	10.3390/cancers14215404	WOS:000884534000001
765	MEMBRANE-ACTIVE DIACYLGLYCEROL-TERMINATED THERMORESPONSIVE POLYMERS: RAFT SYNTHESIS AND BIOCOMPATIBILITY EVALUATION	KUROWSKA, IZABELA;MARKIEWICZ, KAROLINA H.;NIEMIROWICZ-LASKOWSKA, KATARZYNA;MISIAK, PAWEL;DESTARAC, MATHIAS;WIELGAT, PRZEMYSLAW;MISZTALEWSKA-TURKOWICZ, IWONA;SIEMIASZKO, GABRIELA;CAR, HALINA;WILCZEWSKA, AGNIESZKA Z.	ARTICLE	Not Available	10.1016/j.eurpolymj.2022.111154	WOS:000793369000001
766	MACROPOROUS REVERSED-PHASE SEPARATION OF PROTEINS COMBINED WITH REVERSED-PHASE SEPARATION OF PHOSPHOPEPTIDES AND TANDEM MASS SPECTROMETRY FOR PROFILING THE PHOSPHOPROTEOME OF MDA-MB-231 CELLS	YE, XIAOXIA;LI, LIANG	ARTICLE	24888630	10.1002/elps.201300586	WOS:000346264600008
767	PROBING CHROMATIN COMPACTION AND ITS EPIGENETIC STATES <I>IN SITU</I> WITH SINGLE-MOLECULE LOCALIZATION-BASED SUPER-RESOLUTION MICROSCOPY	XU, JIANQUAN;LIU, YANG	REVIEW	34178982	10.3389/fcell.2021.653077	WOS:000664940200001
768	A PROTEIN INTRINSIC DISORDER APPROACH FOR CHARACTERISING DIFFERENTIALLY EXPRESSED GENES IN TRANSCRIPTOME DATA: ANALYSIS OF CELL-ADHESION REGULATED GENE EXPRESSION IN LYMPHOMA CELLS	ARVIDSSON, GUSTAV;WRIGHT, ANTHONY P. H.	ARTICLE	30308971	10.3390/ijms19103101	WOS:000448951000256
769	THE ROLE OF A NEW POLYCLONAL COMPETITIVE THYROGLOBULIN ASSAY IN THE FOLLOW-UP OF PATIENTS WITH DIFFERENTIATED THYROID CANCER WITH STRUCTURAL DISEASE BUT LOW LEVELS OF SERUM THYROGLOBULIN BY IMMUNOMETRIC AND LC-MS/MS METHODS	GUASTAPAGLIA, LEILA;KASAMATSU, TERESA S.;NAKABASHI, CLAUDIA CRISTINA D.;CAMACHO, CLEBER P.;MACIEL, RUI M. B.;VIEIRA, JOSE GILBERTO H.;BISCOLLA, ROSA PAULA M.	ARTICLE	33222120	10.1007/s12020-020-02526-8	WOS:000591830900003
770	OXALIPLATIN DISRUPTS NUCLEOLAR FUNCTION BIOPHYSICAL	SCHMIDT, H. BRODER;JAAFAR, ZANE A.;WULFF, B. ERIK;RODENCAL, JASON J.;HONG, KIBEOM;AZIZ-ZANJANI, MOHAMMAD O.;JACKSON, PETER K.;LEONETTI, MANUEL D.;DIXON, SCOTT J.;ROHATGI, RAJAT;BRANDMAN, ONN	ARTICLE	36351392	10.1016/j.celrep.2022.111629	WOS:000891254500007
771	THE IMPACT OF COILIN NONSYNONYMOUS SNP VARIANTS E121K AND V145I ON CELL GROWTH AND CAJAL BODY FORMATION: THE FIRST CHARACTERIZATION	YAO, YUE;TAN, HENG WEE;LIANG, ZHAN-LING;WU, GAO-QI;XU, YAN-MING;LAU, ANDY T. Y.	ARTICLE	32764415	10.3390/genes11080895	WOS:000579232000001
772	FORMULATION AND <I>IN VITRO</I> CHARACTERIZATION OF PLGA/PLGA-PEG NANOPARTICLES LOADED WITH MURINE GRANULOCYTE-MACROPHAGE COLONY-STIMULATING FACTOR	MIHALIK, NICOLE E.;WEN, SIJIN;DRIESSCHAERT, BENOIT;EUBANK, TIMOTHY D.	ARTICLE	34169366	10.1208/s12249-021-02049-z	WOS:000665762800001
773	SINGLE-MOLECULE MICROSCOPY MEETS MOLECULAR DYNAMICS SIMULATIONS FOR CHARACTERIZING THE MOLECULAR ACTION OF PROTEINS ON DNA AND IN LIQUID CONDENSATES	KAMAGATA, KIYOTO	REVIEW	34869607	10.3389/fmolb.2021.795367	WOS:000726573500001
774	PERITUMORAL DELIVERY OF DOCETAXEL-TIPS MICROPARTICLES FOR PROSTATE CANCER ADJUVANT THERAPY	PALIASHVILI, KETEVAN;POPOV, ALEXANDER;KALBER, TAMMY L.;PATRICK, P. STEPHEN;HAYES, ANGELA;HENLEY, ALAN;RAYNAUD, FLORENCE I.;AHMED, HASHIM U.;DAY, RICHARD M.	ARTICLE	34527807	10.1002/adtp.202000179	WOS:000583988200001
775	MICROPOROUS DRUG-ELUTING LARGE SILK PARTICLES THROUGH CRYO-GRANULATION	RODIONOV, ILIA;ABDULLAH, NADIA;KAPLAN, DAVID L.	ARTICLE	31892840	10.1002/adem.201801242	WOS:000477974200014
776	HOW IT FEELS IN A CELL	BONUCCI, MARTINA;SHU, TONG;HOLT, LIAM J.	REVIEW	37286396	10.1016/j.tcb.2023.05.002	WOS:001098725900001
777	ON THE CAHN-HILLIARD-DARCY SYSTEM WITH MASS SOURCE AND STRONGLY SEPARATING POTENTIAL	SCHIMPERNA, GIULIO	ARTICLE	Not Available	10.3934/dcdss.2022008	WOS:000748955800001
778	A POTASSIUM-CHLORIDE CO-TRANSPORTER PROMOTES TUMOR PROGRESSION AND CASTRATION RESISTANCE OF PROSTATE CANCER THROUGH M<SUP>6</SUP>A READER YTHDC1	YUAN, SHUAI;HE, SHAO-HUA;LI, LU-YAO;XI, SHU;WENG, HONG;ZHANG, JIN-HUI;WANG, DAN-QI;GUO, MENG-MENG;ZHANG, HAOZHE;WANG, SHUANG-YING;MING, DAO-JING;LIU, MENG-YANG;HU, HAILIANG;ZENG, XIAN-TAO	ARTICLE	36609444	10.1038/s41419-022-05544-8	WOS:000936536200001
779	STRESS GRANULES: FUNCTIONS AND MECHANISMS IN CANCER	ZHOU, HUAN;LUO, JING;MOU, KELIN;PENG, LIN;LI, XIAOYUE;LEI, YULIN;WANG, JIANMEI;LIN, SHENG;LUO, YUHAO;XIANG, LI	REVIEW	37179344	10.1186/s13578-023-01030-6	WOS:000988493500003
780	IQGAP1 SCAFFOLDING LINKS PHOSPHOINOSITIDE KINASES TO CYTOSKELETAL REORGANIZATION	YERRAMILLI, V. SIDDARTHA;ROSS, ALONZO H.;SCARLATA, SUZANNE;GERICKE, ARNE	ARTICLE	35077666	10.1016/j.bpj.2022.01.018	WOS:000765012800011
781	TLR AND IKK COMPLEX-MEDIATED INNATE IMMUNE SIGNALING INHIBITS STRESS GRANULE ASSEMBLY	SAMIR, PARIMAL;PLACE, DAVID E.;MALIREDDI, R. K. SUBBARAO;KANNEGANTI, THIRUMALA-DEVI	ARTICLE	34145059	10.4049/jimmunol.2100115	WOS:000731178500013
782	SIGNAL-INDUCED ENHANCER ACTIVATION REQUIRES KU70 TO READ TOPOISOMERASE1-DNA COVALENT COMPLEXES	TAN, YULIANG;YAO, LU;GAMLIEL, AMIR;NAIR, SREEJITH J.;TAYLOR, HAVILAH;OHGI, KENNY;AGGARWAL, ANEEL K.;ROSENFELD, MICHAEL G.	ARTICLE	36747093	10.1038/s41594-022-00883-8	WOS:000926397000001
783	IDENTIFICATION AND CHARACTERIZATION OF A SPECIAL TYPE OF SUBNUCLEAR STRUCTURE: AGGF1-COATED PARASPECKLES	ZHAO, JINYAN;XIE, WEN;YANG, ZHONGCHENG;ZHAO, MIAO;KE, TIE;XU, CHENGQI;LI, HUI;CHEN, QIUYUN;WANG, QING K.	ARTICLE	35608889	10.1096/fj.202101690RR	WOS:000800641200002
784	DEACETYLATION INDUCED NUCLEAR CONDENSATION OF HP1Γ PROMOTES MULTIPLE MYELOMA DRUG RESISTANCE	LI, XIN;WANG, SHENG;XIE, YING;JIANG, HONGMEI;GUO, JING;WANG, YIXUAN;PENG, ZIYI;HU, MEILIN;WANG, MENGQI;WANG, JINGYA;LI, QIAN;WANG, YAFEI;LIU, ZHIQIANG	ARTICLE	36894562	10.1038/s41467-023-37013-x	WOS:001001683700003
785	DISCOVERY OF A NOVEL AMINOCYCLOPROPENONE COMPOUND THAT INHIBITS BRD4-DRIVEN NUCLEOPORIN NUP210 EXPRESSION AND ATTENUATES COLORECTAL CANCER GROWTH	KONDO, HIROYA;MISHIRO, KENJI;IWASHIMA, YUKI;QIU, YUJIA;KOBAYASHI, AKIKO;LIM, KEESIANG;DOMOTO, TAKAHIRO;MINAMOTO, TOSHINARI;OGAWA, KAZUMA;KUNISHIMA, MUNETAKA;HAZAWA, MASAHARU;WONG, RICHARD W.	ARTICLE	35159127	10.3390/cells11030317	WOS:000754829600001
786	PLATELET-RICH AND PLATELET-POOR PLASMA MIGHT PLAY SUPPORTIVE ROLES IN CANCER CELL CULTURE: A REPLACEMENT FOR FETAL BOVINE SERUM?	TALEBI, MEHDI;VATANMAKANIAN, MOUSA;MIRZAEI, ALI;BARFAR, YAGHOUB;HEMMATZADEH, MARYAM;NAHAYATI, MILAD A.;VELAEI, KOBRA;HOSSEINZADEH, ASGHAR;YAZDANPANAH, BEHRUZ;YAHYAVI, YAHYA;AZIMI, AKO;RAHMANI, MINA;HEYDARABAD, MILAD Z.	ARTICLE	33397262	10.2174/1871520621999210101225912	WOS:000713723100013
787	EFFICIENT NUMERICAL SIMULATION OF CAHN-HILLIARD TYPE MODELS BY ADIMENSION SPLITTING METHOD ?	XIAO, XUFENG;FENG, XINLONG;SHI, ZUOQIANG	ARTICLE	Not Available	10.1016/j.camwa.2023.01.037	WOS:000942473100001
788	A DELETION OF THE NUCLEAR LOCALIZATION SIGNAL DOMAIN IN THE FUS PROTEIN INDUCES STABLE POST-STRESS CYTOPLASMIC INCLUSIONS IN SH-SY5Y CELLS	NOTARO, ANTONIETTA;MESSINA, ANTONELLA;LA BELLA, VINCENZO	ARTICLE	35002600	10.3389/fnins.2021.759659	WOS:000743512600001
789	PRION-LIKE DOMAINS DRIVE CIZ1 ASSEMBLY FORMATION AT THE INACTIVE X CHROMOSOME	SOFI, SAJAD;WILLIAMSON, LOUISA;TURVEY, GABRIELLE L.;SCOYNES, CHARLOTTE;HIRST, CLAIRE;GODWIN, JONATHAN;BROCKDORFF, NEIL;AINSCOUGH, JUSTIN;COVERLEY, DAWN	ARTICLE	35289833	10.1083/jcb.202103185	WOS:000835949100001
790	NST1, DENSELY ASSOCIATED TO P-BODY IN THE POST-EXPONENTIAL PHASES OF <I>SACCHAROMYCES CEREVISIAE</I>, SHOWS AN INTRINSIC POTENTIAL OF PRODUCING LIQUID-LIKE CONDENSATES OF P-BODY COMPONENTS IN CELLS	CHOI, YOON-JEONG;SONG, KIWON	ARTICLE	35269643	10.3390/ijms23052501	WOS:000768663500001
791	LOST IN LOCAL TRANSLATION: TDP-43 AND FUS IN AXONAL/NEUROMUSCULAR JUNCTION MAINTENANCE AND DYSREGULATION IN AMYOTROPHIC LATERAL SCLEROSIS	PIOL, DIANA;ROBBERECHTS, TESSA;DA CRUZ, SANDRINE	REVIEW	36963381	10.1016/j.neuron.2023.02.028	WOS:000990714100001
792	FAST DETECTION, A PRECISE AND SENSITIVE DIAGNOSTIC AGENT FOR BREAST CANCER	WU, QIONG;YUAN, CHANLING;LIU, NINGZHI;SHU, JING;WANG, JIACHENG;QIAN, JIAYI;ZENG, LIANG;ZHANG, HAO;WANG, XICHENG;MEI, WENJIE	ARTICLE	35698159	10.1186/s13046-022-02393-3	WOS:000810677700001
793	CRITICAL ROLES OF PROTEIN ARGININE METHYLATION IN THE CENTRAL NERVOUS SYSTEM	CHANG, KEWEI;GAO, DAN;YAN, JIDONG;LIN, LIYAN;CUI, TINGTING;LU, SHEMIN	ARTICLE	37415067	10.1007/s12035-023-03465-x	WOS:001024867700001
794	TRANSCRIPTOME-WIDE HIGH-THROUGHPUT MAPPING OF PROTEIN-RNA OCCUPANCY PROFILES USING POP-SEQ	SRIVASTAVA, MANSI;SRIVASTAVA, RAJNEESH;JANGA, SARATH CHANDRA	ARTICLE	33441968	10.1038/s41598-020-80846-5	WOS:000621767500001
795	TRANSIENT INTERACTIONS DRIVE THE LATERAL CLUSTERING OF CADHERIN-23 ON MEMBRANE	SRINIVAS, CHEERNENI S. S.;SINGARAJU, GAYATHRI S. S.;KAUR, VEERPAL;DAS, SAYAN;GHOSH, SANAT K.;SAGAR, AMIN;KUMAR, ANUJ;BHATIA, TRIPTA;RAKSHIT, SABYASACHI	ARTICLE	36934176	10.1038/s42003-023-04677-6	WOS:000952993800002
796	STUDY OF TRANSCRIPTION FACTOR DRUGGABILTY FOR PROSTATE CANCER USING STRUCTURE INFORMATION, GENE REGULATORY NETWORKS AND PROTEIN MOONLIGHTING	DEY, ASHMITA;SEN, SAGNIK;MAULIK, UJJWAL	ARTICLE	34849560	10.1093/bib/bbab465	WOS:000763000800148
797	RECIPROCAL ACTIVATION WITHIN A KINASE EFFECTOR COMPLEX: A MECHANISM FOR THE PERSISTENCE OF MOLECULAR MEMORY	SANEYOSHI, TAKEO	ARTICLE	33556559	10.1016/j.brainresbull.2021.01.018	WOS:000631180800007
798	EXPLORATION OF NUCLEAR BODY-ENHANCED SUMOYLATION REVEALS THAT PML REPRESSES 2-CELL FEATURES OF EMBRYONIC STEM CELLS	TESSIER, SARAH;FERHI, OMAR;GEOFFROY, MARIE-CLAUDE;GONZALEZ-PRIETO, ROMAN;CANAT, ANTOINE;QUENTIN, SAMUEL;PLA, MARIKA;NIWA-KAWAKITA, MICHIKO;BERCIER, PIERRE;REROLLE, DOMITILLE;THERIZOLS, PIERRE;FABRE, EMMANUELLE;VERTEGAAL, ALFRED C. O.;DE THE, HUGUES;LALLEMAND-BREITENBACH, VALERIE	ARTICLE	36175410	10.1038/s41467-022-33147-6	WOS:000862065400015
799	FABRICATION OF DEVICE WITH POLY(<I>N</I>-ISOPROPYLACRYLAMIDE)-<I>B</I>-SSDNA COPOLYMER BRUSH FOR RESISTIVITY STUDY	LIU, YI-ZU;CHEN, MAY-SHOW;CHENG, CHIH-CHIA;CHEN, SHIH-HSUN;CHEN, JEM-KUN	ARTICLE	28982368	10.1186/s12951-017-0303-4	WOS:000412489000002
800	COMPLEMENTARY PROTEOME AND GLYCOPROTEOME ACCESS REVEALED THROUGH COMPARATIVE ANALYSIS OF REVERSED PHASE AND POROUS GRAPHITIC CARBON CHROMATOGRAPHY	DELAFIELD, DANIEL G.;MILES, HANNAH N.;LIU, YUAN;RICKE, WILLIAM A.;LI, LINGJUN	ARTICLE	35137243	10.1007/s00216-022-03934-7	WOS:000752743600001
801	INTEGRATED PROTEOMICS IDENTIFIES P62-DEPENDENT SELECTIVE AUTOPHAGY OF THE SUPRAMOLECULAR VAULT COMPLEX	KURUSU, REO;FUJIMOTO, YUKI;MORISHITA, HIDEAKI;NOSHIRO, DAISUKE;TAKADA, SHUHEI;YAMANO, KOJI;TANAKA, HIDEAKI;ARAI, RITSUKO;KAGEYAMA, SHUN;FUNAKOSHI, TOMOKO;KOMATSU-HIROTA, SATOKO;TAKA, HIKARI;KAZUNO, SAIKO;MIURA, YOSHIKI;KOIKE, MASATO;WAKAI, TOSHIFUMI;WAGURI, SATOSHI;NODA, NOBUO N.;KOMATSU, MASAAKI	ARTICLE	37192622	10.1016/j.devcel.2023.04.015	WOS:001040221300001
802	DYNAMIC ASSEMBLY OF VISCOELASTIC NETWORKS BY AQUEOUS LIQUID-LIQUID PHASE SEPARATION AND LIQUID-SOLID PHASE SEPARATION (AQLL-LS PS<SUP>2</SUP>)	CUI, HUANQING;ZHANG, YAGE;SHEN, YINAN;ZHU, SHIPEI;TIAN, JINGXUAN;LI, QINGCHUAN;SHEN, YI;LIU, SIHAN;CAO, YANG;SHUM, HO CHEUNG	ARTICLE	36222390	10.1002/adma.202205649	WOS:000882939000001
803	PHASE SEPARATION ABILITY AND PHOSPHATASE ACTIVITY OF THE SHP1-R360E MUTANT	ZHANG, QICHEN;KONG, WENNA;ZHU, TIANXIN;ZHU, GUANGYA;ZHU, JIDONG;KONG, XIANGYU;DU, YIQI	ARTICLE	35219918	10.1016/j.bbrc.2022.02.070	WOS:000781500300007
804	ADVANCES IN THE PHASE SEPARATION-ORGANIZED MEMBRANELESS ORGANELLES IN CELLS: A NARRATIVE REVIEW	LI, WEIHAN;JIANG, CHENWEI;ZHANG, ERHAO	REVIEW	35116344	10.21037/tcr-21-1111	WOS:000719901500001
805	PHASE SEPARATION IN IMMUNE REGULATION AND IMMUNE-RELATED DISEASES	HUANG, NING;DONG, HAO;SHAO, BIN	REVIEW	36085373	10.1007/s00109-022-02253-9	WOS:000852086300001
806	MASS SPECTROMETRY OF RNA-BINDING PROTEINS DURING LIQUID-LIQUID PHASE SEPARATION REVEALS DISTINCT ASSEMBLY MECHANISMS AND DROPLET ARCHITECTURES	SAHIN, CAGLA;MOTSO, AIKATERINI;GU, XINYU;FEYRER, HANNES;LAMA, DILRAJ;ARNDT, TINA;RISING, ANNA;GESE, GENIS VALENTIN;HAELLBERG, B. MARTIN;MARKLUND, ERIK. G.;SCHAFER, NICHOLAS P.;PETZOLD, KATJA;TEILUM, KAARE;WOLYNES, PETER G.;LANDREH, MICHAEL	ARTICLE	37145883	10.1021/jacs.3c00932	WOS:000986603500001
807	NONO ENHANCES MRNA PROCESSING OF SUPER-ENHANCER-ASSOCIATED GATA2 AND HAND2 GENES IN NEUROBLASTOMA	ZHANG, SONG;COOPER, JACK A. L.;CHONG, YEE SENG;NAVEED, ALINA;MAYOH, CHELSEA;JAYATILLEKE, NISITHA;LIU, TAO;AMOS, SEBASTIAN;KOBELKE, SIMON;MARSHALL, ANDREW C.;MEERS, OLIVER;CHOI, YU SUK;BOND, CHARLES S.;FOX, ARCHA H.	ARTICLE	36416237	10.15252/embr.202254977	WOS:000889001500001
808	PHASE SEPARATION IN EPIGENETICS AND CANCER STEM CELLS	XIAO, CHANCHAN;WU, GUANGJIE;CHEN, PENGFEI;GAO, LIJUAN;CHEN, GUOBING;ZHANG, HONGYI	REVIEW	36081552	10.3389/fonc.2022.922604	WOS:000855232300001
809	PHASE SEPARATION OF LOW-COMPLEXITY DOMAINS IN CELLULAR FUNCTION AND DISEASE	LEE, JIWON;CHO, HANA;KWON, ILMIN	REVIEW	36175485	10.1038/s12276-022-00857-2	WOS:000863154600001
810	PHASE TRANSITION MODULATION AND BIOPHYSICAL CHARACTERIZATION OF BIOMOLECULAR CONDENSATES USING MICROFLUIDICS	CHAN, KATHERINE W. Y.;NAVI, MARYAM;KIEDA, JENNIFER;MORAN, THOMAS;HAMMERS, DANIEL;LEE, SHAUN;TSAI, SCOTT S. H.	ARTICLE	35616128	10.1039/d2lc00037g	WOS:000800268000001
811	DISSOLUTION OF ONCOFUSION TRANSCRIPTION FACTOR CONDENSATES FOR CANCER THERAPY	WANG, YUAN;YU, CHUNYU;PEI, GAOFENG;JIA, WEN;LI, TINGTING;LI, PILONG	ARTICLE	37400539	10.1038/s41589-023-01376-5	WOS:001022835600003
812	CYTOSKELETON REMODELING MEDIATED BY CIRCRNA-YBX1 PHASE SEPARATION SUPPRESSES THE METASTASIS OF LIVER CANCER	LIU, BOQIANG;SHEN, HAO;HE, JING;JIN, BINGHAN;TIAN, YUANSHI;LI, WEIQI;HOU, LIDAN;ZHAO, WEIJUN;NAN, JUNJIE;ZHAO, JIA;SHEN, JILIANG;YU, HONG;WANG, YIFAN;SHAN, GE;SHI, LIANG;CAI, XIUJUN	ARTICLE	37459535	10.1073/pnas.2220296120	WOS:001074407600006
813	RNA IMPACTS FORMATION OF BIOMOLECULAR CONDENSATES IN THE NUCLEUS	MATSUI, SAHO;NOZAWA, RYU-SUKE	ARTICLE	34380923	Not Available	WOS:000684613200004
814	PROTEOSTASIS AND RIBOSTASIS IMPAIRMENT AS COMMON CELL DEATH MECHANISMS IN NEURODEGENERATIVE DISEASES	LIM, SU MIN;NAHM, MINYEOP;KIM, SEUNG HYUN	REVIEW	36854331	10.3988/jcn.2022.0379	WOS:000941593000001
815	SENP1 DECREASES RNF168 PHASE SEPARATION TO PROMOTE DNA DAMAGE REPAIR AND DRUG RESISTANCE IN COLON CANCER	WEI, MIN;HUANG, XINPING;LIAO, LIMING;TIAN, YONGLU;ZHENG, XIAOFENG	ARTICLE	37350666	10.1158/0008-5472.CAN-22-4017	WOS:001062961900001
816	NONLOCAL CAHN-HILLIARD-BRINKMAN SYSTEM WITH REGULAR POTENTIAL: REGULARITY AND OPTIMAL CONTROL	DHARMATTI, SHEETAL;PERISETTI, LAKSHMI NAGA MAHENDRANATH	ARTICLE	Not Available	10.1007/s10883-020-09490-6	WOS:000559609000001
817	THE MULTIVALENT POLYAMPHOLYTE DOMAIN OF NST1, A P-BODY-ASSOCIATED <I>SACCHAROMYCES CEREVISIAE</I> PROTEIN, PROVIDES A PLATFORM FOR INTERACTING WITH P-BODY COMPONENTS	CHOI, YOON-JEONG;LEE, YUJIN;LIN, YUXI;HEO, YUNSEOK;LEE, YOUNG-HO;SONG, KIWON	ARTICLE	35806385	10.3390/ijms23137380	WOS:000823907700001
818	PHASE SEPARATION: THE ROBUST MODULATOR OF INNATE ANTIVIRAL SIGNALING AND SARS-COV-2 INFECTION	ZHENG, YI;GAO, CHENGJIANG	REVIEW	36839515	10.3390/pathogens12020243	WOS:000941017500001
819	LIQUID-LIQUID PHASE SEPARATION-RELATED GENES ASSOCIATED WITH TUMOR GRADE AND PROGNOSIS IN HEPATOCELLULAR CARCINOMA: A BIOINFORMATIC STUDY	ZHAO-SHAN FANG;ZHANG, ZHI;ZHI-JIE LIANG;ZHONG-RONG LONG;XIAO, YI;ZHI-YIN LIANG;SUN, XING;HONG-MIAN LI;HUANG, HAI	ARTICLE	34934344	10.2147/IJGM.S342602	WOS:000731757700001
820	REVERSIBLE PHASE SEPARATION OF ESCRT PROTEIN ALIX THROUGH TYROSINE PHOSPHORYLATION	ELIAS, RUBEN D.;ZHU, YINGQI;SU, QI;GHIRLANDO, RODOLFO;ZHANG, JIN;DESHMUKH, LALIT	ARTICLE	37450591	10.1126/sciadv.adg3913	WOS:001030994500017
821	NUMERICAL METHODS FOR A SYSTEM OF COUPLED CAHN-HILLIARD EQUATIONS	MARTINI, MATTIA;SODINI, GIACOMO E.	ARTICLE	Not Available	10.2478/caim-2021-0001	WOS:000892491300001
822	DIFFERENCES IN MECHANICAL PROPERTIES LEAD TO ANOMALOUS PHASE SEPARATION IN A MODEL CELL CO-CULTURE	DEY, SUPRAVAT;DAS, MOUMITA	ARTICLE	33403381	10.1039/d0sm00836b	WOS:000621590000015
823	REIMAGINING DOTS AND DASHES: VISUALIZING STRUCTURE AND FUNCTION OF ORGANELLES FOR HIGH-CONTENT IMAGING ANALYSIS	CHIN, MARCUS Y.;ESPINOSA, JETHER AMOS;POHAN, GRACE;MARKOSSIAN, SARINE;ARKIN, MICHELLE R.	REVIEW	33600764	10.1016/j.chembiol.2021.01.016	WOS:000630518000007
824	LIQUID-LIQUID PHASE SEPARATION OF DDR1 COUNTERACTS THE HIPPO PATHWAY TO ORCHESTRATE ARTERIAL STIFFENING	LIU, JIAYU;WANG, JIN;LIU, YUEQI;XIE, SI-AN;ZHANG, JIANRUI;ZHAO, CHUANRONG;ZHOU, YUAN;PANG, WEI;YAO, WEIJUAN;PENG, QIN;WANG, XIAOHONG;ZHOU, JING	ARTICLE	36475898	10.1161/CIRCRESAHA.122.322113	WOS:000917552200011
825	IDENTIFICATION OF MOLECULAR SUBTYPES BASED ON LIQUID-LIQUID PHASE SEPARATION AND CROSS-TALK WITH IMMUNOLOGICAL PHENOTYPE IN BLADDER CANCER	SUN, LE;LIU, XIAO-PING;YAN, XIN;WU, SHAOJIE;TANG, XIAOYU;CHEN, CHEN;LI, GANG;HU, HANKUN;WANG, DU;LI, SHENG	ARTICLE	36518754	10.3389/fimmu.2022.1059568	WOS:000897701600001
826	TARGETING PHASE SEPARATION ON ENHANCERS INDUCED BY TRANSCRIPTION FACTOR COMPLEX FORMATIONS AS A NEW STRATEGY FOR TREATING DRUG-RESISTANT CANCERS	TAKAYAMA, KEN-ICHI;INOUE, SATOSHI	REVIEW	36263200	10.3389/fonc.2022.1024600	WOS:000871262800001
827	SUBSTRATE SPECTRUM OF PPM1D IN THE CELLULAR RESPONSE TO DNA DOUBLE-STRAND BREAKS	GRAEF, JUSTUS F.;MIKICIC, IVAN;PING, XIAOFEI;SCALERA, CLAUDIA;MAYR, KATHARINA;STELZL, LUKAS S.;BELI, PETRA;WAGNER, SEBASTIAN A.	ARTICLE	36060052	10.1016/j.isci.2022.104892	WOS:000858874100006
828	THREE-DIMENSIONAL SCAFFOLDS FOR BONE TISSUE ENGINEERING	CHINNASAMI, HARISH;DEY, MOHAN KUMAR;DEVIREDDY, RAM	REVIEW	37508786	10.3390/bioengineering10070759	WOS:001034887000001
829	EFFECT OF HYALURONIC ACID ON THE STATE AND PHOTOACTIVITY OF ZN(II) PHTHALOCYANINE CATIONIC DERIVATIVE IN MIXED AQUEOUS SOLUTIONS	LIPATOVA, I. M.;YUSOVA, A. A.;MAKAROVA, L., I;PETROVA, M., V	ARTICLE	Not Available	10.1016/j.jphotochem.2019.111927	WOS:000481566700031
830	DIVERSE PRENYLATED BIBENZYL ENANTIOMERS FROM THE CHINESE LIVERWORT <I>RADULA APICULATA</I> AND THEIR CYTOTOXIC ACTIVITIES	ZHANG, CHUN-YANG;GAO, YUN;ZHOU, JIN-CHUAN;XU, ZE-JUN;QIAO, YA-NAN;ZHANG, JIAO-ZHEN;LOU, HONG-XIANG	ARTICLE	33913326	10.1021/acs.jnatprod.0c01264	WOS:000657373100005
831	VITAL FOR VIRUSES: INTRINSICALLY DISORDERED PROTEINS	DYSON, H. JANE	REVIEW	37330280	10.1016/j.jmb.2022.167860	WOS:001033629700001
832	NO NEED TO STICK TOGETHER TO BE CONNECTED: MULTIPLE TYPES OF ENHANCERS' NETWORKING	VITALE, EMANUELE;GUGNONI, MILA;CIARROCCHI, ALESSIA	REVIEW	34680347	10.3390/cancers13205201	WOS:000773914500011
833	RECENT ADVANCES IN LIPID-BASED LONG-ACTING INJECTABLE DEPOT FORMULATIONS	SHARMA, REENA;YADAV, SHEETAL;YADAV, VIVEK;AKHTAR, JUNIA;KATARI, OLY;KUCHE, KAUSHIK;JAIN, SANYOG	REVIEW	37257756	10.1016/j.addr.2023.114901	WOS:001052619300001
834	CHROMATIN COMPARTMENTALIZATION REGULATES THE RESPONSE TO DNA DAMAGE	ARNOULD, COLINE;ROCHER, VINCENT;SAUR, FLORIAN;BADER, ALDO S.;MUZZOPAPPA, FERNANDO;COLLINS, SARAH;LESAGE, EMMA;LE BOZEC, BENJAMIN;PUGET, NADINE;CLOUAIRE, THOMAS;MANGEAT, THOMAS;MOURAD, RAPHAEL;AHITUV, NADAV;NOORDERMEER, DAAN;ERDEL, FABIAN;BUSHELL, MARTIN;MARNEF, ALINE;LEGUBE, GAELLE	ARTICLE	37853125	10.1038/s41586-023-06635-y	WOS:001092371400005
835	THE EVOLUTION AND POLYMORPHISM OF MONO-AMINO ACID REPEATS IN ANDROGEN RECEPTOR AND THEIR REGULATORY ROLE IN HEALTH AND DISEASE	MESZAROS, ATTILA;AHMED, JUNAID;RUSSO, GIORGIO;TOMPA, PETER;LAZAR, TAMAS	REVIEW	36388907	10.3389/fmed.2022.1019803	WOS:000882038400001
836	DUAL ROLE OF PRMT1-DEPENDENT ARGININE METHYLATION IN CELLULAR RESPONSES TO GENOTOXIC STRESS	GIAMBRUNO, ROBERTO;BONALDI, TIZIANA	ARTICLE	32944613	10.1080/23723556.2020.1743808	WOS:000527390100001
837	HDAC1/3-DEPENDENT MODERATE LIQUID-LIQUID PHASE SEPARATION OF YY1 PROMOTES METTL3 EXPRESSION AND AML CELL PROLIFERATION	LI, MENG;LI, MINGYING;XIA, YUAN;LI, GUOSHENG;SU, XIUHUA;WANG, DONGMEI;YE, JINGJING;LU, FEI;SUN, TAO;JI, CHUNYAN	ARTICLE	36424383	10.1038/s41419-022-05435-y	WOS:000887931800002
838	RE-VISITING THE PRINCIPLES OF APICOBASAL POLARITY IN<I> DROSOPHILA</I> NEURAL STEM CELLS	DENG, QIANNAN;WANG, HONGYAN	ARTICLE	35181298	10.1016/j.ydbio.2022.02.006	WOS:000790954600006
839	RED BLOOD CELL LINGERING MODULATES HEMATOCRIT DISTRIBUTION IN THE MICROCIRCULATION	RASHIDI, YAZDAN;SIMIONATO, GRETA;ZHOU, QI;JOHN, THOMAS;KIHM, ALEXANDER;BENDAOUD, MOHAMMED;KRUEGER, TIMM;BERNABEU, MIGUEL O.;KAESTNER, LARS;LASCHKE, MATTHIAS W.;MENGER, MICHAEL D.;WAGNER, CHRISTIAN;DARRAS, ALEXIS	ARTICLE	36932676	10.1016/j.bpj.2023.03.020	WOS:000987648800001
840	CHARACTERIZATION AND <I>IN-VITRO</I> ANALYSIS OF POLY(Ε-CAPROLACTONE)-"JACKFRUIT" MUCILAGE BLENDS FOR TISSUE ENGINEERING APPLICATIONS	PRAKASH, ANSHU;LATA, ROSELYN;MARTENS, PENNY J.;ROHINDRA, DAVID	ARTICLE	Not Available	10.1002/pen.25597	WOS:000594049200001
841	MOLECULAR DYNAMICS AND PROTEIN FRUSTRATION ANALYSIS OF HUMAN FUSED IN SARCOMA PROTEIN VARIANTS IN AMYOTROPHIC LATERAL SCLEROSIS TYPE 6: AN <I>IN SILICO</I> APPROACH	BONET, L. F. S.;LOUREIRO, J. P.;PEREIRA, G. R. C.;DA SILVA, A. N. R.;DE MESQUITA, J. F.	ARTICLE	34587215	10.1371/journal.pone.0258061	WOS:000707052600060
842	FROM THE CATASTROPHIC OBJECTIVE IRREPRODUCIBILITY OF CANCER RESEARCH AND UNAVOIDABLE FAILURES OF MOLECULAR TARGETED THERAPIES TO THE SPARKLING HOPE OF SUPRAMOLECULAR TARGETED STRATEGIES	ALEKSEENKO, IRINA;KONDRATYEVA, LIYA;CHERNOV, IGOR;SVERDLOV, EUGENE	REVIEW	36769134	10.3390/ijms24032796	WOS:000930420900001
843	A TOY MODEL OF MISFOLDED PROTEIN AGGREGATION AND NEURAL DAMAGE PROPAGATION IN NEURODEGENERATIVE DISEASES	SAMPAOLI, S.;AGOSTI, A.;POZZI, G.;CIARLETTA, P.	ARTICLE	Not Available	10.1016/j.ijnonlinmec.2022.104083	WOS:000813903600006
844	THE INTERACTIONS BETWEEN PML NUCLEAR BODIES AND SMALL AND MEDIUM SIZE DNA VIRUSES	RYABCHENKO, BORIS;SROLLER, VOJTECH;HORNIKOVA, LENKA;LOVTSOV, ALEXEY;FORSTOVA, JITKA;HUERFANO, SANDRA	REVIEW	37127643	10.1186/s12985-023-02049-4	WOS:000980002400001
845	GLOBAL DISCOVERY OF COVALENT MODULATORS OF RIBONUCLEOPROTEIN GRANULES	CIANCONE, ANTHONY M.;SEO, KYUNG W.;CHEN, MIAOMIAO;BORNE, ADAM L.;LIBBY, ADAM H.;BAI, DINA L.;KLEINER, RALPH E.;HSU, KU-LUNG	ARTICLE	37159397	10.1021/jacs.3c00165	WOS:000985524200001
846	COMPREHENSIVE ANALYSIS OF LIQUID-LIQUID PHASE SEPARATION-RELATED GENES IN PREDICTION OF BREAST CANCER PROGNOSIS	YU-QING, HUANG;PENG-PING, LI;KE, SUN;KE-XING, YIN;WEI-JUN, ZHANG;ZHEN-YU, WANG	ARTICLE	36246644	10.3389/fgene.2022.834471	WOS:000869092200001
847	DESIGNING A GREEN-EMITTING VISCOSITY-SENSITIVE 4,4-DIFLUORO-4-BORA-3A,4A-DIAZA-<I>S</I>-INDACENE (BODIPY) PROBE FOR PLASMA MEMBRANE VISCOSITY IMAGING	POLITA, ARTURAS;STANCIKAITE, MILDA;ZVIRBLIS, ROKAS;MALECKAITE, KAROLINA;DODONOVA-VAITKUNIENE, JELENA;TUMKEVICIUS, SIGITAS;SHIVABALAN, ARUN PRABHA;VALINCIUS, GINTARAS	ARTICLE	37377877	10.1039/d3ra04126c	WOS:001012965100001
848	LIQUID-LIQUID PHASE SEPARATION THROWS NOVEL INSIGHTS INTO TREATMENT STRATEGIES FOR SKIN CUTANEOUS MELANOMA	LIU, JIANLAN;PEI, SHENGBIN;ZHANG, PENGPENG;JIANG, KEYU;LUO, BINLIN;HOU, ZUOQIONG;YAO, GANG;TANG, JIAN	ARTICLE	37127623	10.1186/s12885-023-10847-w	WOS:000980051500001
849	PREPARATION AND LUMINESCENCE CHARACTERISTICS OF LANTHANIDE PHOSPHORS CRYSTALLIZED IN PHASE SEPARATED GLASS	JIN, TETSURO;OCHIISHI, TOMOYO;SHIBUYA, YURI;YAZAWA, TETSUO	ARTICLE	Not Available	10.2109/jcersj2.16282	WOS:000399757800010
850	RADIOSYNTHESIS AND TUMOR MICROPET/CT IMAGING OF <SUP>18</SUP>F-FLUOROETHOXYLERIANIN, AN <SUP>18</SUP>F-LABELED ERIANIN ANALOGUE	NIE, HUI;WANG, NIAN;HUANG, JINWEN;NI, ZHUANG;XUE, KANGYAN;SONG, LIXING;WANG, MINGWEI;WU, FANHONG	ARTICLE	Not Available	10.1055/a-1818-8330	WOS:000786927900001
851	MELATONIN: REGULATION OF VIRAL PHASE SEPARATION AND EPITRANSCRIPTOMICS IN POST-ACUTE SEQUELAE OF COVID-19	LOH, DORIS;REITER, RUSSEL J.	REVIEW	35897696	10.3390/ijms23158122	WOS:000839443500001
852	PROXIMITY-BASED LABELING REVEALS DNA DAMAGE-INDUCED PHOSPHORYLATION OF FUSED IN SARCOMA (FUS) CAUSES DISTINCT CHANGES IN THE FUS PROTEIN INTERACTOME	JOHNSON, MICHELLE A.;NUCKOLS, THOMAS A.;MERINO, PAOLA;BAGCHI, PRITHA;NANDY, SRIJITA;ROOT, JESSICA;TAYLOR, GEORGIA;SEYFRIED, NICHOLAS T.;KUKAR, THOMAS	ARTICLE	35709984	10.1016/j.jbc.2022.102135	WOS:000860550600001
853	AUTHOR CORRECTION: PAN-CANCER ANALYSIS OF WHOLE GENOMES	STEVENS, ADAM J.;HARRIS, ANDREW R.;GERDTS, JOSIAH;KIM, KI H.;TRENTESAUX, CORALIE;RAMIREZ, JONATHAN T.;MCKEITHAN, WESLEY L.;FATTAHI, FARANAK;KLEIN, OPHIR D.;FLETCHER, DANIEL A.;LIM, WENDELL A.	ARTICLE	36697834	10.1038/s41586-022-05598-w	WOS:000920659000001
854	INCORPORATION OF 53BP1 INTO PHASE-SEPARATED BODIES IN CANCER CELLS DURING ABERRANT MITOSIS	BLEILER, MARINA;CYR, AIYANA;WRIGHT, DENNIS L.;GIARDINA, CHARLES	ARTICLE	36606487	10.1242/jcs.260027	WOS:000926278800014
855	PREPARATION OF LIPOSOMAL RALOXIFENE-GRAPHENE NANOSHEET AND EVALUATION OF ITS <I>IN VITRO</I> ANTICANCER EFFECTS	ALTYAR, AHMED E.;FAHMY, OMAR	ARTICLE	35069050	10.1177/15593258211063983	WOS:000747242000001
856	MOLECULAR MECHANISM OF THE ANTI-GASTRIC CANCER ACTIVITY OF 1,2,3,6-TETRA-O-GALLOYL-Β-D-GLUCOSE ISOLATED FROM <I>TRAPA BISPINOSA</I> ROXB. SHELL IN VITRO	WANG, LIMEI;YIN, DONGJIE;FAN, YANHUI;MIN, TING;YI, YANG;WANG, HONGXUN	ARTICLE	35653387	10.1371/journal.pone.0269013	WOS:000843591400016
857	SQSTM1/P62 AND HEPATIC MALLORY-DENK BODY FORMATION IN ALCOHOL-ASSOCIATED LIVER DISEASE	QIAN, HUI;DING, WEN-XING	REVIEW	36906265	10.1016/j.ajpath.2023.02.015	WOS:001076331500001
858	UPLC-MS/MS METHOD FOR SIMULTANEOUS ESTIMATION OF NERATINIB AND NARINGENIN IN RAT PLASMA: GREENNESS ASSESSMENT AND APPLICATION TO THERAPEUTIC DRUG MONITORING	ALTHARAWI, ALI;ALQAHTANI, SAFAR M.;PANDA, SAGAR SUMAN;ALROBAIAN, MAJED;ALABBAS, ALHUMAIDI B.;ALMALKI, WALEED HASSAN;ALOSSAIMI, MANAL A.;BARKAT, MD. ABUL;RUB, REHAN ABDUR;ULLAH, SHEHLA NASAR MIR NAJIB;RAHMAN, MAHFOOZUR;BEG, SARWAR	ARTICLE	Not Available	10.3390/separations10030167	WOS:000958202600001
859	SESTRIN2-MEDIATED DISASSEMBLY OF STRESS GRANULES DAMPENS AEROBIC GLYCOLYSIS TO OVERCOME GLUCOSE STARVATION	LI, MINGYUE;THORNE, RICK FRANCIS;WANG, RUIJIE;CAO, LEIXI;CHENG, FANGYUAN;SUN, XUEDAN;WU, MIAN;MA, JIANLI;LIU, LIANXIN	ARTICLE	37059726	10.1038/s41420-023-01411-3	WOS:000969777200002
860	STUDY OF <SUP>213</SUP>BI AND <SUP>211</SUP>PB RECOILS RELEASE FROM <SUP>223</SUP>RA LABELLED TIO<SUB>2</SUB> NANOPARTICLES	KOZEMPEL, JAN;SAKMAR, MICHAL;JANSKA, TEREZA;VLK, MARTIN	ARTICLE	36614682	10.3390/ma16010343	WOS:000909025400001
861	SELECTIVE ADSORPTION OF L1210 LEUKEMIA CELLS/HUMAN LEUKOCYTES ON MICROPATTERNED SURFACES PREPARED FROM POLYSTYRENE/POLYPROPYLENE-POLYETHYLENE BLENDS	GENGEC, NEVIN ATALAY;GULSUNER, HILAL UNAL;ERBIL, H. YILDIRIM;TEKINAY, AYSE BEGUM	ARTICLE	24135453	10.1016/j.colsurfb.2013.09.040	WOS:000331670200051
862	DNA DAMAGE STRESS-INDUCED TRANSLOCATION OF MUTANT FUS PROTEINS INTO CYTOSOLIC GRANULES AND SCREENING FOR TRANSLOCATION INHIBITORS	NOGAMI, MASAHIRO;SANO, OSAMU;ADACHI-TOMINARI, KEIKO;HAYAKAWA-YANO, YOSHIKA;FURUKAWA, TAKAKO;IWATA, HIDEHISA;OGI, KAZUHIRO;OKANO, HIDEYUKI;YANO, MASATO	ARTICLE	36606141	10.3389/fnmol.2022.953365	WOS:000906465900001
863	DISP-SEQ REVEALS THE GENOME-WIDE FUNCTIONAL ORGANIZATION OF DNA-ASSOCIATED DISORDERED PROTEINS	XING, YU-HANG;DONG, RUI;LEE, LUKUO;RENGARAJAN, SHRUTHI;RIGGI, NICOLO;BOULAY, GAYLOR;RIVERA, MIGUEL N.	ARTICLE	37037903	10.1038/s41587-023-01737-4	WOS:000967708800002
864	KAPOSI'S SARCOMA-ASSOCIATED HERPESVIRUS ORF21 ENHANCES THE PHOSPHORYLATION OF MEK AND THE INFECTIVITY OF PROGENY VIRUS	YAMAGUCHI, TATSUO;WATANABE, TADASHI;IWAISAKO, YUKI;FUJIMURO, MASAHIRO	ARTICLE	36674756	10.3390/ijms24021238	WOS:000917590400001
865	RADIATION-INDUCED PHOSPHORYLATION OF A PRION-LIKE DOMAIN REGULATES TRANSFORMATION BY FUS-CHOP	CHEN, MARK;FOSTER, JOSEPH P.;LOCK, IAN C.;LEISENRING, NATHAN H.;DANIEL, ANDREA R.;FLOYD, WARREN;XU, ERIC;DAVIS, IAN J.;KIRSCH, DAVID G.	ARTICLE	34385184	10.1158/0008-5472.CAN-20-1497	WOS:000704197700013
866	ROLES OF RNA-BINDING PROTEINS IN NEUROLOGICAL DISORDERS, COVID-19, AND CANCER	SANYA, DANIEL RUBEN AKIOLA;CAVA, CLAUDIA;ONESIME, DJAMILA	REVIEW	36528839	10.1007/s13577-022-00843-w	WOS:000900206200001
867	ZINC CONTROLS PML NUCLEAR BODY FORMATION THROUGH REGULATION OF A PARALOG SPECIFIC AUTO-INHIBITION IN SUMO1	LUSSIER-PRICE, MATHIEU;WAHBA, HAYTHAM M.;MASCLE, XAVIER H.;CAPPADOCIA, LAURENT;BOURDEAU, VERONIQUE;GAGNON, CHRISTINA;IGELMANN, SEBASTIAN;SAKAGUCHI, KAZUYASU;FERBEYRE, GERARDO;OMICHINSKI, JAMES G.	ARTICLE	35871297	10.1093/nar/gkac620	WOS:000833567200001
868	ENZYME TRAFFICKING AND COCLUSTERING PRECEDE AND ACCURATELY PREDICT HUMAN BREAST CANCER RECURRENCES: AN INTERDISCIPLINARY REVIEW	PETTY, HOWARD R.	REVIEW	35385324	10.1152/ajpcell.00042.2022	WOS:000800717300001
869	ALL-TRANS RETINOIC ACID IMPROVES NSD2-MEDIATED RARΑ PHASE SEPARATION AND EFFICACY OF ANTI-CD38 CAR T-CELL THERAPY IN MULTIPLE MYELOMA	PENG, ZIYI;WANG, JINGYA;GUO, JING;LI, XIN;WANG, SHENG;XIE, YING;JIANG, HONGMEI;WANG, YIXUAN;WANG, MENGQI;HU, MEILIN;LI, QIAN;WANG, YAFEI;MI, JIAN-QING;LIU, ZHIQIANG	ARTICLE	36918219	10.1136/jitc-2022-006325	WOS:000955922200012
870	CONCURRENT ORAL DELIVERY OF NON-ONCOLOGY DRUGS THROUGH SOLID SELF-EMULSIFYING SYSTEM FOR REPURPOSING IN HEPATOCELLULAR CARCINOMA	ARDAD, RAMESHWAR. M. M.;MANJAPPA, AREHALLI. S. S.;DHAWALE, SHASHIKANT. C. C.;KUMBHAR, POPAT. S. S.;PORE, YOGESH. V. V.	ARTICLE	37216496	10.1080/03639045.2023.2216785	WOS:001008501900001
871	DNA-INDUCED SPATIAL ENTRAPMENT OF GENERAL TRANSCRIPTION MACHINERY CAN STABILIZE GENE EXPRESSION IN A NONDIVIDING CELL	JAVED, KHAYAM;JULLIEN, JEROME;AGARWAL, GAURAV;LAWRENCE, NICOLA;BUTLER, RICHARD;IOANNOU, PANTELIS SAVVAS;NAZIR, FARHAT;GURDON, J. B.	ARTICLE	35074915	10.1073/pnas.2116091119	WOS:000758479800002
872	HIERARCHICALLY STRUCTURED SURFACES PREPARED BY PHASE SEPARATION: TISSUE MIMICKING CULTURE SUBSTRATE	KADLECKOVA, MARKETA;SKOPALOVA, KATERINA;PTOSKOVA, BARBORA;WRZECIONKO, ERIK;DADOVA, ELISKA;KOCOURKOVA, KAROLINA;MRACEK, ALES;MUSILOVA, LENKA;SMOLKA, PETR;HUMPOLICEK, PETR;MINARIK, ANTONIN	ARTICLE	35269688	10.3390/ijms23052541	WOS:000774194400001
873	ENHANCER AND SUPERENHANCER REGULATION AND ITS DISRUPTION IN CANCER	DRIER, YOTAM	ARTICLE	Not Available	10.1016/j.coisb.2020.05.002	WOS:000848327700004
874	PHASE-SEPARATED SUBCELLULAR COMPARTMENTATION AND RELATED HUMAN DISEASES	ZHANG, LIN;WANG, SHUBO;WANG, WENMENG;SHI, JINMING;STOVALL, DANIEL B.;LI, DANGDANG;SUI, GUANGCHAO	REVIEW	35628304	10.3390/ijms23105491	WOS:000804259400001
875	ABNORMAL PHASE SEPARATION OF BIOMACROMOLECULES IN HUMAN DISEASES	ZHANG, SONGHAO;PEI, GAOFENG;LI, BOYA;LI, PILONG;LIN, YI	REVIEW	37475546	10.3724/abbs.2023139	WOS:001054010400011
876	REGULATION OF TUMORIGENIC SPLICING BY PROTEIN CONDENSATES WITH SPECIFIC BIOPHYSICAL PROPERTIES	LI, WEI;JIANG, HAO	ARTICLE	33235917	10.1080/23723556.2020.1819753	WOS:000577356100001
877	BIOMOLECULAR PHASE SEPARATION IN STRESS GRANULE ASSEMBLY AND VIRUS INFECTION	LIU, YI;YAO, ZHIYING;LIAN, GUIWEI;YANG, PEIGUO	REVIEW	37401177	10.3724/abbs.2023117	WOS:001054010400009
878	INTRACELLULAR LIQUID-LIQUID PHASE SEPARATION INDUCES TUNABLE ANISOTROPIC NANOCRYSTAL GROWTH FOR MULTIDIMENSIONAL ANALYSIS	LIU, HAO;LIU, ZHIMING;WANG, YIHAN;XIAO, JIANG;LIU, XIAOHUI;JIANG, HUI;WANG, XUEMEI	ARTICLE	Not Available	10.1002/adfm.202302136	WOS:000998976600001
879	CELLULAR LIQUID-LIQUID PHASE SEPARATION: CONCEPT, FUNCTIONS, REGULATIONS, AND DETECTIONS	CHE, XUANLIN;WU, JIAJUN;LIU, HUA;SU, JUAN;CHEN, XIANG	REVIEW	36870067	10.1002/jcp.30980	WOS:000943284200001
880	PHASE SEPARATION IN CGAS-STING SIGNALING: CYTOSOLIC DNA SENSING AND REGULATORY FUNCTIONS	LIU, CAIXIA;YANG, JINGYI;ZHENG, JIAXIN;FU, JIANMIAN;WANG, WEISI;DUAN, LIPING;QIAN, XUHONG;YANG, YANGYANG	REVIEW	37041126	10.1002/cbic.202300147	WOS:000976242700001
881	THROUGH THE LENS OF PHASE SEPARATION: INTRINSICALLY UNSTRUCTURED PROTEIN AND CHROMATIN LOOPING	CAI, LING;WANG, GANG GREG	REVIEW	36821650	10.1080/19491034.2023.2179766	WOS:000938069300001
882	MALL, A MEMBRANE-TETRA-SPANNING PROTEOLIPID OVEREXPRESSED IN CANCER, IS PRESENT IN MEMBRANELESS NUCLEAR BIOMOLECULAR CONDENSATES	RUBIO-RAMOS, ARMANDO;BERNABE-RUBIO, MIGUEL;LABAT-DE-HOZ, LETICIA;CASARES-ARIAS, JAVIER;KREMER, LEONOR;CORREAS, ISABEL;ALONSO, MIGUEL A.	ARTICLE	35399121	10.1007/s00018-022-04270-w	WOS:000779988500003
883	ONE-STEP FABRICATION OF MULTIPHASIC JANUS MICROPARTICLES WITH PROGRAMMED DEGRADATION PROPERTIES BASED ON A MICROFLUIDIC CHIP	FENG, ZIYI;ZHOU, BOYU;SU, XIN;WANG, TING;GUO, SHU;YANG, HUAZHE;SUN, XIAOTING	ARTICLE	Not Available	10.1016/j.matdes.2022.111516	WOS:000990023000001
884	SHELTERIN COMPONENTS MODULATE NUCLEIC ACIDS CONDENSATION AND PHASE SEPARATION IN THE CONTEXT OF TELOMERIC DNA	SORANNO, ANDREA;INCICCO, J. JEREMIAS;DE BONA, PAOLO;TOMKO, ERIC J.;GALBURT, ERIC A.;HOLEHOUSE, ALEX S.;GALLETTO, ROBERTO	ARTICLE	35724929	10.1016/j.jmb.2022.167685	WOS:000822677100002
885	INTERACTIONS BETWEEN FUS AND THE C-TERMINAL DOMAIN OF NUP62 ARE SUFFICIENT FOR THEIR CO-PHASE SEPARATION INTO AMORPHOUS ASSEMBLIES	KUMAR, MEENAKSHI SUNDARAM;STALLWORTH, KARLY M.;MURTHY, ANASTASIA C.;LIM, SU MIN;LI, NAN;JAIN, AASTHA;MUNRO, JAMES B.;FAWZI, NICOLAS L.;LAGIER-TOURENNE, CLOTILDE;BOSCO, DARYL A.	ARTICLE	36690069	10.1016/j.jmb.2023.167972	WOS:000934292000001
886	PHOSPHORYLATION SITES ARE EVOLUTIONARY CHECKPOINTS AGAINST LIQUID-SOLID TRANSITION IN PROTEIN CONDENSATES	RANGANATHAN, SRIVASTAV;DASMEH, POURIA;FURNISS, SETH;SHAKHNOVICH, EUGENE	ARTICLE	37155880	10.1073/pnas.2215828120	WOS:001038055000001
887	FUSED IN SARCOMA UNDERGOES COLD DENATURATION: IMPLICATIONS FOR PHASE SEPARATION	FELIX, SARA S.;LAURENTS, DOUGLAS V.;OROZ, JAVIER;CABRITA, EURICO J.	ARTICLE	36453011	10.1002/pro.4521	WOS:000899690700001
888	PHASE SEPARATION IN CANCER AT A GLANCE	XIE, QINGQING;CHENG, JIEJUAN;MEI, WUXUAN;YANG, DEXING;ZHANG, PENGFEI;ZENG, CHANGCHUN	REVIEW	37005672	10.1186/s12967-023-04082-x	WOS:001061224300001
889	AIEGEN-CONJUGATED PHASE-SEPARATING PEPTIDES ILLUMINATE INTRACELLULAR RNA THROUGH COACERVATION-INDUCED EMISSION	YANG, SHI;YU, HAN;XU, XIULI;YANG, TING;WEI, YUE;ZAN, RUI;ZHANG, XIAONONG;MA, QINGMING;SHUM, HO CHEUNG;SONG, YANG	ARTICLE	37093110	10.1021/acsnano.2c12072	WOS:000980546000001
890	GLUTATHIONYLATION ON RNA-BINDING PROTEINS: A REGULATOR OF LIQUIDLIQUID PHASE SEPARATION IN THE PATHOGENESIS OF AMYOTROPHIC LATERAL SCLEROSIS	CHOI, HYUN-JUN;LEE, JI YOUNG;KIM, KIYOUNG	REVIEW	37009800	10.1038/s12276-023-00978-2	WOS:001066758000006
891	CRISPR-ASSISTED TRANSCRIPTION ACTIVATION BY PHASE-SEPARATION PROTEINS	LIU, JIAQI;CHEN, YUXI;NONG, BAOTING;LUO, XIAO;CUI, KAIXIN;LI, ZHAN;ZHANG, PENGFEI;TAN, WENQIONG;YANG, YUE;MA, WENBIN;LIANG, PUPING;ZHOU, SONGYANG	ARTICLE	36905356	10.1093/procel/pwad013	WOS:000971399200001
892	EMERGING ROLES OF O-GLYCOSYLATION IN REGULATING PROTEIN AGGREGATION, PHASE SEPARATION, AND FUNCTIONS	LI, XIANG;LV, PINOU;DU, YIFEI;CHEN, XING;LIU, CONG	REVIEW	37156204	10.1016/j.cbpa.2023.102314	WOS:001001529000001
893	CHEMICAL DIMERIZATION-INDUCED PROTEIN CONDENSATES ON TELOMERES	ZHAO, RONGWEI;CHENOWETH, DAVID M.;ZHANG, HUAIYING	ARTICLE	33900288	10.3791/62173	WOS:000646217000051
894	PHASE SEPARATION OF DDX21 PROMOTES COLORECTAL CANCER METASTASIS VIA MCM5-DEPENDENT EMT PATHWAY	GAO, HUABIN;WEI, HUITING;YANG, YANG;LI, HUI;LIANG, JIANGTAO;YE, JIECHENG;ZHANG, FENFEN;WANG, LIYUAN;SHI, HUIJUAN;WANG, JIA;HAN, ANJIA	ARTICLE	37029300	10.1038/s41388-023-02687-6	WOS:000964125100003
895	VISUALIZATION OF MACROPHASE SEPARATION AND TRANSFORMATION IN IMMISCIBLE POLYMER BLENDS	WU, ZHIYUAN;ZHANG, CHUNYU;ZHU, YOULIANG;LU, ZHONGYUAN;LIU, HENG;XU, BIN;ZHANG, XUEQUAN;TIAN, WENJING	ARTICLE	Not Available	10.31635/ccschem.022.202101726	WOS:000835172400001
896	CURCUMIN INHIBITS LIQUID-LIQUID PHASE SEPARATION OF FUSED IN SARCOMA AND ATTENUATES THE SEQUESTRATION OF PYRUVATE KINASE TO RESTORE CELLULAR METABOLISM	SHI, WEN-PU;LIN, WEN-JUAN;GE, WAN-YI;CHEN, LIANG-LIANG;ZHANG, TUO-DI;GUO, WEI-HONG;LIU, JIAN-LI;YIN, DA-CHUAN	ARTICLE	37158592	10.1039/d2fo03224d	WOS:000983121600001
897	FIBRIL FORMATION AND ORDERING OF DISORDERED FUS LC DRIVEN BY HYDROPHOBIC INTERACTIONS	MALTSEVA, DARIA;CHATTERJEE, SAYANTAN;YU, CHUN-CHIEH;BRZEZINSKI, MATEUSZ;NAGATA, YUKI;GONELLA, GRAZIA;MURTHY, ANASTASIA C.;STACHOWIAK, JEANNE C.;FAWZI, NICOLAS L.;PAREKH, SAPUN H.;BONN, MISCHA	ARTICLE	37231298	10.1038/s41557-023-01221-1	WOS:000995224100003
898	A HIGHLY EFFICIENT SEMI-IMPLICIT CORRECTIVE SPH SCHEME FOR 2D/3D TUMOR GROWTH MODEL	HUANG, JINJING;XU, YANG;ZHAO, JINGJUN;JIANG, TAO	ARTICLE	Not Available	10.1016/j.enganabound.2023.07.010	WOS:001045499100001
899	EFFECTS OF MASS CHANGE ON LIQUID-LIQUID PHASE SEPARATION OF THE RNA-BINDING PROTEIN FUSED IN SARCOMA	DONG, WEIQIAN;TANG, CHUN;CHU, WEN-TING;WANG, ERKANG;WANG, JIN	ARTICLE	37189373	10.3390/biom13040625	WOS:000979325900001
900	DNA-PROTAMINE CONDENSATES UNDER LOW SALT CONDITIONS: MOLECULAR DYNAMICS SIMULATION WITH A SIMPLE COARSE-GRAINED MODEL FOCUSING ON ELECTROSTATIC INTERACTIONS	JANG, YUN HEE;RASPAUD, ERIC;LANSAC, YVES	ARTICLE	37705794	10.1039/d2na00847e	WOS:001051477700001
901	EFFECT OF NUCLEAR IMPORT RECEPTORS ON LIQUID-LIQUID PHASE SEPARATION	YOSHIZAWA, TAKUYA;MATSUMURA, HIROYOSHI	REVIEW	33110735	10.2142/biophysico.BSJ-2019052	WOS:000592425800004
902	THE INITIATION AND MAINTENANCE OF A DIFFERENTIATED STATE IN DEVELOPMENT	JAVED, KHAYAM;GURDON, J. B.	ARTICLE	34942195	10.1016/j.ydbio.2021.12.009	WOS:000787839000004
903	IN SITU PREPARATION OF A PHOSPHOLIPID GEL CO-LOADED WITH METHOTREXATE AND DEXAMETHASONE FOR SYNERGISTIC RHEUMATOID ARTHRITIS TREATMENT	PU, QIAN;WANG, KAIYUE;PENG, BIGENG;CHEN, KEXIN;GONG, TAO;LIU, FU;YANG, QIN	ARTICLE	36348765	10.2147/IJN.S384772	WOS:000880232300001
904	THE OLIGOMERIZATION DOMAINS OF THE APC PROTEIN MEDIATE LIQUID-LIQUID PHASE SEPARATION THAT IS PHOSPHORYLATION CONTROLLED	BRESSLER, SHACHAR G.;MITRANY, AMIT;WENGER, ALON;NATHKE, INKE;FRIEDLER, ASSAF	ARTICLE	37047451	10.3390/ijms24076478	WOS:000969734900001
905	OLEIC ACID DISSOLVES CGAS-DNA PHASE SEPARATION TO INHIBIT IMMUNE SURVEILLANCE	WANG, LINA;LIU, QIAOLING;WANG, NA;LI, SIRU;BIAN, WEI;SUN, ZHEN;WANG, LULU;WANG, LI;LIU, CAIGANG;SONG, CHENGLI;LIU, QUENTIN;YANG, QINGKAI	ARTICLE	36950761	10.1002/advs.202206820	WOS:000951784400001
906	CELLULAR FUNCTIONS OF EUKARYOTIC RNA HELICASES AND THEIR LINKS TO HUMAN DISEASES	BOHNSACK, KATHERINE E.;YI, SOON;VENUS, SARAH;JANKOWSKY, ECKHARD;BOHNSACK, MARKUS T.	REVIEW	37474727	10.1038/s41580-023-00628-5	WOS:001032818200003
907	VALOSIN-CONTAINING PROTEIN REGULATES THE STABILITY OF FUSED IN SARCOMA GRANULES IN CELLS BY CHANGING ATP CONCENTRATIONS	YASUDA, KYOTA;WATANABE, TOMONOBU M.;KANG, MYEONG-GYUN;SEO, JEONG KON;RHEE, HYUN-WOO;TATE, SHIN-ICHI	ARTICLE	35445401	10.1002/1873-3468.14353	WOS:000786547400001
908	PHASE SEPARATION OF HIPPO SIGNALLING COMPLEXES	BONELLO, TERESA T.;CAI, DANFENG;FLETCHER, GEORGINA C.;WIENGARTNER, KYLER;PENGILLY, VICTORIA;LANGE, KIMBERLY S.;LIU, ZHE;LIPPINCOTT-SCHWARTZ, JENNIFER;KAVRAN, JENNIFER M.;THOMPSON, BARRY J.	ARTICLE	36807601	10.15252/embj.2022112863	WOS:000935140200001
909	PHOSPHORYLATION AND SPECIFIC DNA IMPROVED THE INCORPORATION ABILITY OF P53 INTO FUNCTIONAL CONDENSATES	CHEN, QUNYANG;WU, YIPING;DAI, ZHUOJUN;ZHANG, ZHUQING;YANG, XIAORONG	ARTICLE	36634798	10.1016/j.ijbiomac.2023.123221	WOS:000922446000001
910	NON-TRANSPORT ROLES OF NUCLEAR IMPORT RECEPTORS: IN NEED OF THE RIGHT BALANCE	DAMIZIA, MICHELA;ALTIERI, LUDOVICA;LAVIA, PATRIZIA	REVIEW	36438555	10.3389/fcell.2022.1041938	WOS:000889873800001
911	RNA BINDING PROTEIN: COORDINATED EXPRESSION BETWEEN THE NUCLEAR AND MITOCHONDRIAL GENOMES IN TUMORS	MA, JIAOYAN;SUN, LIANKUN;GAO, WEINAN;LI, YANG;DONG, DELU	REVIEW	37507746	10.1186/s12967-023-04373-3	WOS:001037550900005
912	THE PARTICIPATION OF THE INTRINSICALLY DISORDERED REGIONS OF THE BHLH-PAS TRANSCRIPTION FACTORS IN DISEASE DEVELOPMENT	KOLONKO-ADAMSKA, MARTA;UVERSKY, VLADIMIR N.;GREB-MARKIEWICZ, BEATA	ARTICLE	33799876	10.3390/ijms22062868	WOS:000645730700001
913	3D GENOMICS	RAZIN, S., V;ULIANOV, S., V;GAVRILOV, A. A.	REVIEW	Not Available	10.1134/S0026893319060153	WOS:000511437500003
914	TARGETING BIOMOLECULAR CONDENSATION AND PROTEIN AGGREGATION AGAINST CANCER	SILVA, JERSON L.;FOGUEL, DEBORA;FERREIRA, VITOR F.;VIEIRA, TUANE C. R. G.;MARQUES, MAYRA A.;FERRETTI, GIULIA D. S.;OUTEIRO, TIAGO F.;CORDEIRO, YRAIMA;DE OLIVEIRA, GUILHERME A. P.	REVIEW	37379327	10.1021/acs.chemrev.3c00131	WOS:001018964300001
915	CONFINED ENVIRONMENTS INDUCE POLARIZED PARASPECKLE CONDENSATES	TODOROVSKI, VANJA;MCCLUGGAGE, FINN;LI, YIXUAN;MEID, ANNIKA;SPATZ, JOACHIM P. P.;HOLLE, ANDREW W. W.;FOX, ARCHA H. H.;CHOI, YU SUK	ARTICLE	36737664	10.1038/s42003-023-04528-4	WOS:000940490500003
916	THE PROTEOME AND TRANSCRIPTOME OF STRESS GRANULES AND P BODIES DURING HUMAN T LYMPHOCYTE ACTIVATION	CURDY, NICOLAS;LANVIN, OLIVIA;CERAPIO, JUAN-PABLO;PONT, FREDERIC;TOSOLINI, MARIE;SAROT, EMELINE;VALLE, CARINE;SAINT-LAURENT, NATHALIE;LHUILLIER, EMELINE;LAURENT, CAMILLE;FOURNIE, JEAN-JACQUES;FRANCHINI, DON-MARC	ARTICLE	36884350	10.1016/j.celrep.2023.112211	WOS:000957149300001
917	BCL10 PHOSPHORYLATION-DEPENDENT DROPLET-LIKE CONDENSATION POSITIVELY REGULATES DNA VIRUS-INDUCED INNATE IMMUNE SIGNALING	YANG, DANDAN;PEI, GAOFENG;DONG, SHUANGSHUANG;ZHANG, WENHAO;DENG, HAITENG;ZHAO, XUEQIANG;LI, PILONG;LIN, XIN	ARTICLE	36115893	10.1007/s11427-022-2169-x	WOS:000854854200002
918	A NOVEL SATB1 PROTEIN ISOFORM WITH DIFFERENT BIOPHYSICAL PROPERTIES	ZELENKA, TOMAS;PAPAMATHEAKIS, DIONYSIOS-ALEXANDROS;TZERPOS, PETROS;PANAGOPOULOS, GIORGOS;TSOLIS, KONSTANTINOS C.;PAPADAKIS, VASSILIS M.;MARIATOS METAXAS, DIMITRIS;PAPADOGKONAS, GEORGE;MORES, ELEFTHERIOS;KAPSETAKI, MANOUELA;PAPAMATHEAKIS, JOSEPH;STANEK, DAVID;SPILIANAKIS, CHARALAMPOS	ARTICLE	37635874	10.3389/fcell.2023.1242481	WOS:001054274200001
919	A NOVEL NF2 SPLICING MUTANT CAUSES NEUROFIBROMATOSIS TYPE 2 VIA LIQUID-LIQUID PHASE SEPARATION WITH LARGE TUMOR SUPPRESSOR AND HIPPO PATHWAY	JIA, ZEXIAO;YANG, SHUXU;LI, MENGYAO;LEI, ZHAOYING;DING, XUE;FAN, MINGJIE;WANG, DIXIAN;XIE, DAJIANG;ZHOU, HUI;QIU, YUE;ZHUANG, QIANQIAN;LI, DAN;YANG, WEI;QI, XUCHEN;CANG, XIAOHUI;ZHAO, JING-WEI;WANG, WENQI;LIN, AIFU;YAN, QINGFENG	ARTICLE	36300003	10.1016/j.isci.2022.105275	WOS:000880803900009
920	SINGLE CELL SEQUENCING ANALYSIS AND TRANSCRIPTOME ANALYSIS CONSTRUCTED THE LIQUID-LIQUID PHASE SEPARATION(LLPS)-RELATED PROGNOSTIC MODEL FOR ENDOMETRIAL CANCER	WANG, JIAYANG;MENG, FEI;MAO, FEI	ARTICLE	36185238	10.3389/fonc.2022.1005472	WOS:000861816400001
921	MECHANISM UNDERLYING LIQUID-TO-SOLID PHASE TRANSITION IN FUSED IN SARCOMA LIQUID DROPLETS	LI, SHUJIE;YOSHIZAWA, TAKUYA;SHIRAMASA, YUTARO;KANAMARU, MAKO;IDE, FUMIKA;KITAMURA, KEIJI;KASHIWAGI, NORIKA;SASAHARA, NAOYA;KITAZAWA, SOICHIRO;KITAHARA, RYO	ARTICLE	35943083	10.1039/d2cp02171d	WOS:000837718900001
922	ON CONTINUUM MODELING OF CELL AGGREGATION PHENOMENA	FIROOZ, SOHEIL;KAESSMAIR, STEFAN;ZABURDAEV, VASILY;JAVILI, ALI;STEINMANN, PAUL	ARTICLE	Not Available	10.1016/j.jmps.2022.105004	WOS:000858658900001
923	IMPROVED LIQUID PHASE SEPARATION PROCESSES FOR GENERATING BIODEGRADABLE MICROSPHERES LOADED WITH HIGH CONCENTRATIONS OF DRUGS FOR TUMOR EMBOLIZATION	LU, SHOUTAO;JUN, ZHANG;LI, MAOQUAN;HOU, WENBO;YIN, YUXIA;ZHOU, CHAO;LIU, GUANG;DUAN, CUIHAI;TOFT, EGON STEEN;ZHANG, HAIJUN	ARTICLE	Not Available	10.1080/03602559.2018.1542716	WOS:000466351600008
924	CATALYTIC AND NON-CATALYTIC MECHANISMS OF HISTONE H4 LYSINE 20 METHYLTRANSFERASE SUV420H1	ABINI-AGBOMSON, STEPHEN;GRETARSSON, KRISTJAN;SHIH, ROCHELLE M.;HSIEH, LAURA;LOU, TRACY;DE IOANNES, PABLO;VASILYEV, NIKITA;LEE, RACHEL;WANG, MIAO;SIMON, MATTHEW D.;ARMACHE, JEAN-PAUL;NUDLER, EVGENY;NARLIKAR, GEETA;LIU, SHIXIN;LU, CHAO;ARMACHE, KARIM-JEAN	ARTICLE	36993485	10.1016/j.molcel.2023.07.020	WOS:001122919400001
925	C-MYC-INDUCED LONG NONCODING RNA MIRE COOPERATES WITH HNRNPK TO STABILIZE ELF2 MRNA AND PROMOTES CLEAR CELL RENAL CELL CARCINOGENESIS	LI, BINGYAN;YAO, BO;GUO, XIAORUI;WANG, ZHONGYU;XIE, WEI;WU, XIANNING;WANG, FANG;MEI, YIDE	ARTICLE	37248433	10.1038/s41417-023-00631-0	WOS:000998477100003
926	TRANS-RESVERATROL DECREASES MEMBRANE WATER PERMEABILITY: A STUDY OF CHOLESTEROL-DEPENDENT INTERACTIONS	CEJA-VEGA, JASMIN;PEREZ, ESCARLIN;SCOLLAN, PATRICK;ROSARIO, JUAN;HERNANDEZ, ALONDRA GAMEZ;IVANCHENKO, KATHERINE;GUDYKA, JAMIE;LEE, SUNGHEE	ARTICLE	35748919	10.1007/s00232-022-00250-0	WOS:000815406400001
927	SUGAR DECORATED STAR-SHAPED (CO)POLYMERS WITH RESVERATROL-BASED CORE -PHYSICOCHEMICAL AND BIOLOGICAL PROPERTIES	BIELAS, RAFAL;MAKSYM, PAULINA;ERFURT, KAROL;HACHULA, BARBARA;GAWECKI, ROBERT;TARNACKA, MAGDALENA;WASKIEWICZ, SYLWIA;MIELANCZYK, LUKASZ;MROZEK-WILCZKIEWICZ, ANNA;CHROBOK, ANNA;PALUCH, MARIAN;KAMINSKI, KAMIL	ARTICLE	Not Available	10.1007/s10853-021-06755-8	WOS:000737750100083
928	SINGLE-MOLECULE IMAGING OF EWS-FLI1 CONDENSATES ASSEMBLING ON DNA	ZUO, LINYU;DING, JIAWEI;QI, ZHI	ARTICLE	34570101	10.3791/62974	WOS:000708102100020
929	RATIOMETRIC I-MOTIF-BASED SENSOR FOR PRECISE LONG-TERM MONITORING OF PH MICRO ALTERATIONS IN THE NUCLEOPLASM AND INTERCHROMATIN GRANULES	PETRUNINA, NATALIIA A.;SHTORK, ALINA S.;LUKINA, MARIA M.;TSVETKOV, VLADIMIR B.;KHODAROVICH, YURI M.;V. FEOFANOV, ALEXEY;MOYSENOVICH, ANASTASIA M.;MAKSIMOV, EUGENE G.;SHIPUNOVA, VICTORIA O.;ZATSEPIN, TIMOFEI S.;BOGOMAZOVA, ALEXANDRA N.;SHENDER, VICTORIA O.;V. ARALOV, ANDREY;LAGARKOVA, MARIA A.;VARIZHUK, ANNA M.	ARTICLE	36662613	10.1021/acssensors.2c01813	WOS:000924038600001
930	A STOCHASTIC REACTION-DIFFUSION MODELING INVESTIGATION OF FLASH ULTRA-HIGH DOSE RATE RESPONSE IN DIFFERENT TISSUES	ABOLFATH, RAMIN;BAIKALOV, ALEXANDER;FRAILE, ALBERTO;BARTZSCH, STEFAN;SCHUELER, EMIL;MOHAN, RADHE	ARTICLE	Not Available	10.3389/fphy.2023.1060910	WOS:001000446300001
931	PROMYELOCYTIC LEUKEMIA NUCLEAR BODY-LIKE STRUCTURES CAN ASSEMBLE IN MOUSE OOCYTES	UDAGAWA, OSAMU;KATO-UDAGAWA, AYAKA;HIRANO, SEISHIRO	ARTICLE	35579421	10.1242/bio.059130	WOS:000823109800003
932	TRIGGERING THE NANOPHASE SEPARATION OF ALBUMIN THROUGH MULTIVALENT BINDING TO GLYCOGEN FOR DRUG DELIVERY IN 2D AND 3D MULTICELLULAR CONSTRUCTS	RADZIWON, AGATA;BHANGU, SUKHVIR K.;FERNANDES, SORAIA;CORTEZ-JUGO, CHRISTINA;DE ROSE, ROBERT;DYETT, BRENDAN;WOJNILOWICZ, MARCIN;LAZNICKOVA, PETRA;FRIC, JAN;FORTE, GIANCARLO;CARUSO, FRANK;CAVALIERI, FRANCESCA	ARTICLE	35179174	10.1039/d1nr08429a	WOS:000757483400001
933	ELECROSPUN NANOFIBERS: THE VERSATILE PLATFORM AS A DRUG DELIVERY SYSTEM IN HEALTHCARE	BISHNOI, ANANYA;TIWARI, RAJ KUMAR;CHANDA, SILPI;AJMAL, GUFRAN;BONDE, GUNJAN VASANT	ARTICLE	Not Available	10.1016/j.jddst.2023.105127	WOS:001113555500001
934	LONG NONCODING RNA URB1-ANTISENSE RNA 1 (AS1) SUPPRESSES SORAFENIB-INDUCED FERROPTOSIS IN HEPATOCELLULAR CARCINOMA BY DRIVING FERRITIN PHASE SEPARATION	GAO, YUAN;TONG, MAN;WONG, TIN-LOK;NG, KAI-YU;XIE, YU-NONG;WANG, ZHAOWEI;YU, HUAJIAN;LOH, JIA-JIAN;LI, MENG;MA, STEPHANIE	ARTICLE	37966480	10.1021/acsnano.3c01199	WOS:001110597800001
935	ROLE OF STRESS GRANULES IN TUMORIGENESIS AND CANCER THERAPY	LI, TIANSHENG;ZENG, ZHAOYANG;FAN, CHUNMEI;XIONG, WEI	REVIEW	37913942	10.1016/j.bbcan.2023.189006	WOS:001112301700001
936	STRESS GRANULES AND HORMETIC ADAPTATION OF CANCER	REDDING, ALEXANDRA;GRABOCKA, ELDA	REVIEW	37704502	10.1016/j.trecan.2023.08.005	WOS:001123480500001
937	A FIVE-LLPS GENE RISK SCORE PROGNOSTIC SIGNATURE PREDICTS SURVIVAL IN HEPATOCELLULAR CARCINOMA	LAI, WENWEN;LI, DEFU;GE, QIONG;YAN, YEHONG;LUO, SHIWEN;LU, QUQIN	ARTICLE	36873244	10.1155/2023/7299276	WOS:000943639900002
938	CADHERIN-DEPENDENT ADHESION MODULATED 3D CELL-ASSEMBLY	HAN, WENJIE;HE, MIAO;ZHANG, YUNHAN;ZHOU, JUNXIANG;LI, ZHIGANG;LIU, XIAOYU;SUN, XIAOYUN;YIN, XUE;YAO, DONGBAO;LIANG, HAOJUN	ARTICLE	35730726	10.1039/d2tb01006b	WOS:000814256400001
939	ON THE ROLES OF THE NUCLEAR NON-CODING RNA-DEPENDENT MEMBRANE-LESS ORGANELLES IN THE CELLULAR STRESS RESPONSE	GAVRILOVA, ANASTASIA A.;FEFILOVA, ANNA S.;VISHNYAKOV, INNOKENTII E.;KUZNETSOVA, IRINA M.;TUROVEROV, KONSTANTIN K.;UVERSKY, VLADIMIR N.;FONIN, ALEXANDER V.	REVIEW	37175815	10.3390/ijms24098108	WOS:000986837300001
940	NUCLEATION AND DISSOLUTION MECHANISM UNDERLYING AMYOTROPHIC LATERAL SCLEROSIS/FRONTOTEMPORAL LOBAR DEMENTIA-LINKED FUSED IN SARCOMA CONDENSATES	DJAJA, NATHALIE A.;CHANG, MATTHEW T.;MORRIS, FREYA R.;MORRIS, VIVIAN M.;GANSER, LAURA R.;MYONG, SUA	ARTICLE	37123224	10.1016/j.isci.2023.106537	WOS:000996401000001
941	ONCO-CONDENSATES: FORMATION, MULTI-COMPONENT ORGANIZATION, AND BIOLOGICAL FUNCTIONS	XU, CHENXI;KIM, ARUM;CORBIN, JOSHUA M.;WANG, GANG GREG	REVIEW	37349246	10.1016/j.trecan.2023.05.006	WOS:001063274000001
942	STRESS GRANULES AS CAUSES AND CONSEQUENCES OF TRANSLATION SUPPRESSION	BAYMILLER, MAX;MOON, STEPHANIE L.	ARTICLE	37183403	10.1089/ars.2022.0164	WOS:001015929000001
943	THE BRCA1/BARD1 COMPLEX RECOGNIZES PRE-RIBOSOMAL RNA TO FACILITATE HOMOLOGOUS RECOMBINATION	WU, DUO;HUANG, HUANG;CHEN, TENGLONG;GAI, XIAOCHEN;LI, QILIN;WANG, CHUNHUI;YAO, JIA;LIU, YU;CAI, SHANG;YU, XIAOCHUN	ARTICLE	37789001	10.1038/s41421-023-00590-8	WOS:001078772800001
944	PREPARATION AND CHARACTERIZATION OF MUCOADHESIVE PRONIOSOMAL GEL OF CURCUMIN WITH THIOLATED CHITOSAN FOR THE TREATMENT OF ORAL MUCOSITIS	VASHIST, SHWETA;GADEWAR, MANOJ M.	ARTICLE	Not Available	10.5530/ijpi.13.3.083	WOS:001092711000037
945	NOVEL COVALENT MODIFIER-INDUCED LOCAL CONFORMATIONAL CHANGES WITHIN THE INTRINSICALLY DISORDERED REGION OF THE ANDROGEN RECEPTOR	HARNISH, MICHAEL T.;LOPEZ, DANIEL;MORRISON, CORBIN T.;NARAYANAN, RAMESH;FERNANDEZ, ELIAS J.;SHEN, TONGYE	ARTICLE	37998041	10.3390/biology12111442	WOS:001107959100001
946	CASEIN KINASE 1Δ/Ε PHOSPHORYLATES FUSED IN SARCOMA (FUS) AND AMELIORATES FUS-MEDIATED NEURODEGENERATION	KISHINO, YUYA;MATSUKAWA, KOJI;MATSUMOTO, TAISEI;MIYAZAKI, RYOTA;WAKABAYASHI, TOMOKO;NONAKA, TAKASHI;KAMETANI, FUYUKI;HASEGAWA, MASATO;HASHIMOTO, TADAFUMI;IWATSUBO, TAKESHI	ARTICLE	35753345	10.1016/j.jbc.2022.102191	WOS:001007659200012
947	CHAOTIC AGING: INTRINSICALLY DISORDERED PROTEINS IN AGING-RELATED PROCESSES	MANYILOV, VLADIMIR D.;ILYINSKY, NIKOLAY S.;NESTEROV, SEMEN V.;SAQR, BARAA M. G. A.;DAYHOFF, GUY W.;ZINOVEV, EGOR V.;MATRENOK, SIMON S.;FONIN, ALEXANDER V.;KUZNETSOVA, IRINA M.;TUROVEROV, KONSTANTIN K.;IVANOVICH, VALENTIN;UVERSKY, VLADIMIR N.	ARTICLE	37634152	10.1007/s00018-023-04897-3	WOS:001058667500001
948	ACTIVATION OF PGK1 RESULTS IN REDUCED PROTEIN AGGREGATION IN DIVERSE NEURODEGENERATIVE CONDITIONS	CHEN, HAO;LI, YAJIE;GAO, JINGWEN;CHENG, QI;LIU, LEI;CAI, RONG	ARTICLE	37249790	10.1007/s12035-023-03389-6	WOS:000999628100001
949	EMERGING INSIGHTS INTO ENHANCER BIOLOGY AND FUNCTION	ARNOLD, MIRJAM;STENGEL, KRISTY R.	REVIEW	37312570	10.1080/21541264.2023.2222032	WOS:001007672100001
950	PREPARATION AND CHARACTERIZATION OF PH-RESPONSIVE ZEIN-ZNPC-PDA/HA NANOPARTICLES INTENDED FOR TUMOR THERAPY	LU, HUIXIANG;TIAN, XUEYING;HE, XIANHUI;LU, YUJUN;PENG, QIANRONG;YANG, MIN	ARTICLE	Not Available	10.32383/appdr/163050	WOS:000988187100002
951	ON THE CAHN-HILLIARD EQUATION WITH NO-FLUX AND STRONG ANCHORING CONDITIONS	DAI, SHIBIN;LUONG, TOAI	ARTICLE	Not Available	10.1007/s00030-023-00854-y	WOS:000980946000001
952	SHORT-TERM EXPOSURE TO TNF-Α PROMOTES ODONTOGENESIS OF STEM CELLS OF APICAL PAPILLA ON NANOFIBROUS POLY(L-LACTIC ACID) SCAFFOLDS	WANG, WEI;DANG, MING;WANG, KEJING;NI, LONGXING;RICHIE, HELENA;MA, PETER X.	ARTICLE	Not Available	10.1016/j.mtla.2023.101951	WOS:001111424400001
953	A CAHN-HILLIARD MODEL COUPLED TO VISCOELASTICITY WITH LARGE DEFORMATIONS	AGOSTI, ABRAMO;COLLI, PIERLUIGI;GARCKE, HARALD;ROCCA, ELISABETTA	ARTICLE	Not Available	Not Available	WOS:001110333900001
954	HNF1B-DRIVEN THREE-DIMENSIONAL CHROMATIN STRUCTURE FOR MOLECULAR CLASSIFICATION IN PANCREATIC CANCERS	KATO, HIROYUKI;TATEISHI, KEISUKE;IWADATE, DOSUKE;YAMAMOTO, KEISUKE;FUJIWARA, HIROAKI;NAKATSUKA, TAKUMA;KUDO, YOTARO;HAYAKAWA, YOKU;IJICHI, HIDEAKI;OTSUKA, MOTOYUKI;KISHIKAWA, TAKAHIRO;TAKAHASHI, RYOTA;MIYABAYASHI, KOJI;NAKAI, YOUSUKE;HIRATA, YOSHIHIRO;TOYODA, ATSUSHI;MORISHITA, SHINICHI;FUJISHIRO, MITSUHIRO	ARTICLE	36511816	10.1111/cas.15690	WOS:000903711700001
955	HITTING THE MARK: LOCALIZATION OF MRNA AND BIOMOLECULAR CONDENSATES IN HEALTH AND DISEASE	OTIS, JESSICA P.;MOWRY, KIMBERLY L.	REVIEW	37393916	10.1002/wrna.1807	WOS:001017616900001
956	HORMONE-INDUCED ENHANCER ASSEMBLY REQUIRES AN OPTIMAL LEVEL OF HORMONE RECEPTOR MULTIVALENT INTERACTIONS	CHEN, LIZHEN;ZHANG, ZHAO;HAN, QINYU;MAITY, BARUN K.;RODRIGUES, LETICIA;ZBORIL, EMILY;ADHIKARI, RASHMI;KO, SU-HYUK;LI, XIN;YOSHIDA, SHAWN R.;XUE, PENGYA;SMITH, EMILIE;XU, KEXIN;WANG, QIANBEN;HUANG, TIM HUI-MING;CHONG, SHASHA;LIU, ZHIJIE	ARTICLE	37738977	10.1016/j.molcel.2023.08.027	WOS:001088698400001
957	PHASE SEPARATION AND FIBRILLIZATION OF HUMAN ANNEXIN A7 ARE MEDIATED BY ITS PROLINE-RICH DOMAIN	YU, CHENRONG;NELSON, SPENCER L.;MEISL, GEORG;GHIRLANDO, RODOLFO;DESHMUKH, LALIT	ARTICLE	37788367	10.1021/acs.biochem.3c00349	WOS:001077683900001
958	TARGETED MICRO-HETEROGENEITY IN BIOINKS ALLOWS FOR 3D PRINTING OF COMPLEX CONSTRUCTS WITH IMPROVED RESOLUTION AND CELL VIABILITY	MACIEL, BRUNA R.;GRIMM, ALISA;OELSCHLAEGER, CLAUDE;SCHEPERS, UTE;WILLENBACHER, NORBERT	ARTICLE	37552974	10.1088/1758-5090/acee22	WOS:001051649600001
959	COMPLEX COACERVATES AS A PROMISING VEHICLE FOR MRNA DELIVERY: A COMPREHENSIVE REVIEW OF RECENT ADVANCES AND CHALLENGES	FORENZO, CHLOE;LARSEN, JESSICA	REVIEW	37561647	10.1021/acs.molpharmaceut.3c00439	WOS:001045945400001
960	FUS MICROPHASE SEPARATION: REGULATION BY NUCLEIC ACID POLYMERS AND DNA REPAIR PROTEINS	SUKHANOVA, MARIA, V;ANARBAEV, RASHID O.;MALTSEVA, EKATERINA A.;PASTRE, DAVID;LAVRIK, OLGA, I	ARTICLE	36361989	10.3390/ijms232113200	WOS:000883934300001
961	DESIGN DEVELOPMENT AND OPTIMISATION OF MULTIFUNCTIONAL DOXORUBICIN-LOADED INDOCYNANINE GREEN PRONIOSOMAL GEL DERIVED NIOSOMES FOR TUMOUR MANAGEMENT	DARSON, JAISON;SESHADRI, RADHA THIRUNELLAI;KATARIYA, KAJAL;MOHAN, MOTHILAL;KAMATH, MANJUNATH SRINIVAS;ETYALA, MEHER ABHINAV;CHANDRASEKARAN, GOPALAKRISHNAN	ARTICLE	36717736	10.1038/s41598-023-28891-8	WOS:000984271700041
962	RATIONAL OPTIMIZATION OF A TRANSCRIPTION FACTOR ACTIVATION DOMAIN INHIBITOR	BASU, SHAON;MARTINEZ-CRISTOBAL, PAULA;FRIGOLE-VIVAS, MARTA;PESARRODONA, MIREIA;LEWIS, MICHAEL;SZULC, ELZBIETA;BANUELOS, C. ADRIANA;SANCHEZ-ZARZALEJO, CAROLINA;BIELSKUTE, STASE;ZHU, JIAQI;POMBO-GARCIA, KARINA;GARCIA-CABAU, CARLA;ZODI, LEVENTE;DOCKX, HANNES;SMAK, JORDANN;KAUR, HARPREET;BATLLE, CRISTINA;MATEOS, BORJA;BIESAGA, MATEUSZ;ESCOBEDO, ALBERT;BARDIA, LIDIA;VERDAGUER, XAVIER;RUFFONI, ALESSAND…	ARTICLE	38049566	10.1038/s41594-023-01159-5	WOS:001112830700001
963	SUPER-ENHANCERS COMPLEXES ZOOM IN TRANSCRIPTION IN CANCER	WANG, MENGTING;CHEN, QINGYANG;WANG, SHUJIE;XIE, HAN;LIU, JUN;HUANG, RUIXIANG;XIANG, YUFEI;JIANG, YANYI;TIAN, DASHENG;BIAN, ERBAO	REVIEW	37501079	10.1186/s13046-023-02763-5	WOS:001034518500001
964	FIRST TWO-REAGENT VITAMIN D ASSAY FOR GENERAL CLINICAL CHEMISTRY	SAIDA, FAKHRI B.;PADILLA-CHEE, MARIO;DOU, CHAO;YUAN, CHONG	ARTICLE	29596792	10.1016/j.clinbiochem.2018.03.017	WOS:000432164100006
965	THE BATTLE BETWEEN THE INNATE IMMUNE CGAS-STING SIGNALING PATHWAY AND HUMAN HERPESVIRUS INFECTION	JIN, XIMING;WANG, WENJIA;ZHAO, XINWEI;JIANG, WENHUA;SHAO, QINGQING;CHEN, ZHUO;HUANG, CONG	REVIEW	37600809	10.3389/fimmu.2023.1235590	WOS:001048841400001
966	POLYANION ORDER CONTROLS LIQUID-TO-SOLID PHASE TRANSITION IN PEPTIDE/NUCLEIC ACID CO-ASSEMBLY	GORDON-KIM, CHRISTELLA;RHA, ALLISANDRA;POPPITZ, GEORGE A.;SMITH-CARPENTER, JILLIAN;LUU, REGINA;ROBERSON, ALEXIS B.;CONKLIN, RUSSELL;BLAKE, ALEXIS;LYNN, DAVID G.	ARTICLE	36452451	10.3389/fmolb.2022.991728	WOS:000891187500001
967	CANCER CELLS EVADE STRESS-INDUCED APOPTOSIS BY PROMOTING HSP70-DEPENDENT CLEARANCE OF STRESS GRANULES	WANG, AIFANG;ABULAITI, XIANMIXINUER;ZHANG, HAN;SU, HANG;LIU, GUANGZHI;GAO, SHAORONG;LI, LINGSONG	ARTICLE	36230594	10.3390/cancers14194671	WOS:000867989700001
968	THE DEVELOPMENT OF 5-FLUOROURACIL BIODEGRADABLE IMPLANTS: A COMPARATIVE STUDY OF PCL/PLGA BLENDS	YOUSSEF, SOUHA H.;KIM, SANGSEO;KHETAN, RIYA;AFINJUOMO, FRANKLIN;SONG, YUNMEI;GARG, SANJAY	ARTICLE	Not Available	10.1016/j.jddst.2023.104300	WOS:000948603300001
969	UTX CONDENSATION UNDERLIES ITS TUMOUR-SUPPRESSIVE ACTIVITY	SHI, BI;LI, WEI;SONG, YANSU;WANG, ZHENJIA;JU, RUI;ULMAN, ALEKSANDRA;HU, JING;PALOMBA, FRANCESCO;ZHAO, YANFANG;LE, JOHN PHILIP;JARRARD, WILLIAM;DIMOFF, DAVID;DIGMAN, MICHELLE A.;GRATTON, ENRICO;ZANG, CHONGZHI;JIANG, HAO	ARTICLE	Not Available	10.1038/s41586-021-03903-7	WOS:000696175300011
970	CONFORMATIONAL AND OLIGOMERIC STATES OF SPOP FROM SMALL-ANGLE X-RAY SCATTERING AND MOLECULAR DYNAMICS SIMULATIONS	THOMASEN, F. EMIL;CUNEO, MATTHEW J.;MITTAG, TANJA;LINDORFF-LARSEN, KRESTEN	ARTICLE	36856266	10.7554/eLife.84147	WOS:000946570800001
971	PARASPECKLES INTERACT WITH SWI/SNF SUBUNIT ARID1B TO REGULATE TRANSCRIPTION AND SPLICING	REDDY, DIVYA;BHATTACHARYA, SAIKAT;LEVY, MICHAELLA;ZHANG, YING;GOGOL, MADELAINE;LI, HUA;FLORENS, LAURENCE;WORKMAN, JERRY L.	ARTICLE	36354291	10.15252/embr.202255345	WOS:000880707200001
972	A WORKFLOW FOR THE DEVELOPMENT OF TEMPLATE-ASSISTED MEMBRANE CRYSTALLIZATION DOWNSTREAM PROCESSING FOR MONOCLONAL ANTIBODY PURIFICATION	RAJOUB, NAZER;GERARD, CHARLINE J. J.;PANTUSO, ELVIRA;FONTANANOVA, ENRICA;CALIANDRO, ROCCO;BELVISO, BENNY D.;CURCIO, EFREM;NICOLETTA, FIORE P.;PULLEN, JAMES;CHEN, WENQIAN;HENG, JERRY Y. Y.;RUANE, SEAN;LIDDELL, JOHN;ALVEY, NATALIE;TER HORST, JOOP H.;DI PROFIO, GIANLUCA	ARTICLE	37697106	10.1038/s41596-023-00869-w	WOS:001065797300003
973	COINHIBITION OF TOPOISOMERASE 1 AND BRD4-MEDIATED PAUSE RELEASE SELECTIVELY KILLS PANCREATIC CANCER VIA READTHROUGH TRANSCRIPTION	CAMERON, DONALD P.;GROSSER, JAN;LADIGAN, SWETLANA;KUZIN, VLADISLAV;ILIOPOULOU, EVANTHIA;WIEGARD, ANIKA;BENREDJEM, HAJAR;JACKSON, KATHRYN;LIFFERS, SVEN T.;LUEONG, SMITHS;CHEUNG, PHYLLIS F.;VANGALA, DEEPAK;POHL, MICHAEL;VIEBAHN, RICHARD;TESCHENDORF, CHRISTIAN;WOLTERS, HEINER;USTA, SELAMI;GENG, KEYI;KUTTER, CLAUDIA;ARSENIAN-HENRIKSSON, MARIE;SIVEKE, JENS T.;TANNAPFEL, ANDREA;SCHMIEGEL, WOLFF;HAHN, S…	ARTICLE	37831776	10.1126/sciadv.adg5109	WOS:001086506900015
974	WELL-POSEDNESS AND OPTIMAL CONTROL FOR A VISCOUS CAHN-HILLIARD-OONO SYSTEM WITH DYNAMIC BOUNDARY CONDITIONS	GILARDI, GIANNI;ROCCA, ELISABETTA;SIGNORI, ANDREA	ARTICLE	Not Available	10.3934/dcdss.2023127	WOS:001023101300001
975	FORMULATION, OPTIMIZATION AND <I>IN VITRO</I>/<I>IN VIVO</I> CHARACTERIZATION OF SPRAY DRIED DOXORUBICIN LOADED FOLIC ACID CONJUGATED GELATIN NANOPARTICLES	SINGH, HARJIT;KHURANA, BHARAT;ARORA, DAISY;KAUR, SUKHBIR	ARTICLE	32368991	10.2174/1874467213666200505095143	WOS:000674682600009
976	STUDY ON PREPARATION, CHARACTERIZATION AND STABILITY OF PAZOPANIB-MALIC ACID COCRYSTAL	JIN, TINGYU;ZHANG, ZIWEN;XIAO, YIN;GENG, XUERONG;ZHU, XINGYI	ARTICLE	Not Available	Not Available	WOS:000920231700001
977	NEW INSIGHTS INTO YAP/TAZ-TEAD-MEDIATED GENE REGULATION AND BIOLOGICAL PROCESSES IN CANCER	ZHAO, YANG;SHELDON, MARISELA;SUN, YUTONG;MA, LI	REVIEW	38067201	10.3390/cancers15235497	WOS:001115984300001
978	OPTIMIZING THE MARTINI 3 FORCE FIELD REVEALS THE EFFECTS OF THE INTRICATE BALANCE BETWEEN PROTEIN-WATER INTERACTION STRENGTH AND SALT CONCENTRATION ON BIOMOLECULAR CONDENSATE FORMATION	ZERZE, GUL H.	ARTICLE	37043540	10.1021/acs.jctc.2c01273	WOS:000971976200001
979	FUS RRM REGULATES POLY(ADP-RIBOSE) LEVELS AFTER TRANSCRIPTIONAL ARREST AND PARP-1 ACTIVATION ON DNA DAMAGE	MAMONTOVA, EVGENIYA M.;CLEMENT, MARIE-JEANNE;SUKHANOVA, MARIA V.;JOSHI, VANDANA;BOUHSS, AHMED;RENGIFO-GONZALEZ, JUAN CARLOS;DESFORGES, BENEDICTE;HAMON, LOIC;LAVRIK, OLGA I.;PASTRE, DAVID	ARTICLE	37804508	10.1016/j.celrep.2023.113199	WOS:001088509700001
980	HNRNP PATHOLOGIES IN FRONTOTEMPORAL LOBAR DEGENERATION	JIANG, XINWA;GATT, ARIANA;LASHLEY, TAMMARYN	REVIEW	37371103	10.3390/cells12121633	WOS:001014120900001
981	NIR LIGHT-DRIVEN PURE ORGANIC JANUS-LIKE NANOPARTICLES FOR THERMOPHORESIS-ENHANCED PHOTOTHERMAL THERAPY	NI, ZHIQIANG;ZHANG, DI;ZHEN, SHIJIE;LIANG, XIAO;GONG, XIANGJUN;ZHAO, ZUJIN;DING, DAN;FENG, GUANGXUE;TANG, BEN ZHONG	ARTICLE	37531775	10.1016/j.biomaterials.2023.122261	WOS:001052783100001
982	MUTANT FUS INDUCES CHROMATIN REORGANIZATION IN THE HIPPOCAMPUS AND ALTERS MEMORY PROCESSES	TZEPLAEFF, LAURA;SEGUIN, JONATHAN;LE GRAS, STEPHANIE;MEGAT, SALIM;COSQUER, BRIGITTE;PLASSARD, DAMIEN;DIETERLE, STEPHANE;PAIVA, ISABEL;PICCHIARELLI, GINA;DECRAENE, CHARLES;ALCALA-VIDA, RAFAEL;CASSEL, JEAN-CHRISTOPHE;MERIENNE, KARINE;DUPUIS, LUC;BOUTILLIER, ANNE-LAURENCE	ARTICLE	37327984	10.1016/j.pneurobio.2023.102483	WOS:001034963500001
983	RATIONAL DESIGN OF A SELF-ASSEMBLING HIGH PERFORMANCE ORGANIC NANOFLUOROPHORE FOR INTRAOPERATIVE NIR-II IMAGE-GUIDED TUMOR RESECTION OF ORAL CANCER	SUN, XIANWEI;CHINTAKUNTA, PRAVEEN KUMAR;BADACHHAPE, ANDREW A.;BHAVANE, ROHAN;LEE, HUAN-JUI;YANG, DAVID S.;STAROSOLSKI, ZBIGNIEW;GHAGHADA, KETAN B.;VEKILOV, PETER G.;ANNAPRAGADA, ANANTH V.;TANIFUM, ERIC A.	ARTICLE	36721029	10.1002/advs.202206435	WOS:000922499600001
984	A DEAD-BOX HELICASE DRIVES THE PARTITIONING OF A PRO-DIFFERENTIATION NAB PROTEIN INTO NUCLEAR FOCI	DOI, AKIKO;SUAREZ, GIANMARCO D.;DROSTE, RITA;HORVITZ, H. ROBERT	ARTICLE	37852948	10.1038/s41467-023-42345-9	WOS:001100768000011
985	SYNTHESIS AND CHARACTERIZATION OF SILK-POLY(GULURONATE) HYBRID POLYMERS FOR THE FABRICATION OF DUAL CROSSLINKED, MECHANICALLY DYNAMIC HYDROGELS	HASTURK, ONUR;SAHOO, JUGAL KISHORE;KAPLAN, DAVID L.	ARTICLE	37483847	10.1016/j.polymer.2023.126129	WOS:001090792600001
986	THE EMERGING ROLE OF SUPER-ENHANCERS AS THERAPEUTIC TARGETS IN THE DIGESTIVE SYSTEM TUMORS	LI, XIANG-PING;QU, JIAN;TENG, XIN-QI;ZHUANG, HAI-HUI;DAI, YING-HUAN;YANG, ZHI;QU, QIANG	REVIEW	36923930	10.7150/ijbs.78535	WOS:000927358500004
987	INTRINSIC DISORDER IN PRAME AND ITS ROLE IN UVEAL MELANOMA	ANTONIETTI, MICHAEL;TAYLOR, DAVID J.;DJULBEGOVIC, MAK;DAYHOFF, GUY W.;UVERSKY, VLADIMIR N.;SHIELDS, CAROL L.;KARP, CAROL L.	ARTICLE	37626310	10.1186/s12964-023-01197-y	WOS:001054699300002
988	SACCHAROMYCES CEREVISIAE AS A RESEARCH TOOL FOR RNA-MEDIATED HUMAN DISEASE	GASTELUM, STEPHANIE;MICHAEL, ALLISON F.;BOLGER, TIMOTHY A.	REVIEW	37671427	10.1002/wrna.1814	WOS:001062163500001
989	IMAGING ALGORITHM-BASED REAL-TIME SHEAR WAVE ELASTOGRAPHY COMBINED WITH THYROGLOBULIN ANTIBODIES IN DIAGNOSIS OF THYROID CANCER	XIE, XINJING;YANG, JUN;LIANG, GUOXIN;LI, CHUNXIANG;LI, ZHONGYUAN	ARTICLE	Not Available	10.1155/2021/7189334	WOS:000684844100001
990	IDENTIFICATION AND MITIGATION OF DEFENSINS IN THE IMMUNOPURIFICATION OF PEPTIDE MHC-I ANTIGENS FROM LUNG TISSUE	CHOW, DAVID T.;RARDIN, MATTHEW J.	ARTICLE	34645265	10.1021/jasms.1c00024	WOS:000849130900001
991	EFFERVESCENT TABLET-ASSISTED DEEP EUTECTIC SOLVENT BASED ON MAGNETIC NANOFLUID FOR LIQUID PHASE MICROEXTRACTION OF TYROSINE KINASE INHIBITORS IN PLASMA SAMPLES BY HIGH-PERFORMANCE LIQUID CHROMATOGRAPHY	ABDI, KHOSROU;EZODDIN, MARYAM;ADLNASAB, LALEH;KABIRI, BAHAR AZIZ;KARIMI, MOHAMMAD ALI;BEHNAMIPOUR, SOMAYE;ALIMORADI, HOUMAN	ARTICLE	37717246	10.1007/s43440-023-00524-x	WOS:001067454800001
992	A LYOPHILIZED SURFACTANT-BASED RUTIN FORMULATION WITH IMPROVED PHYSICAL CHARACTERISTICS AND DISSOLUTION FOR ORAL DELIVERY	YUSUF, HELMY;SAVITRI, ORCHIDEA MEIDY NURINTAN;PRIMAHARINASTITI, RIESTA;RIJAL, M. AGUS SYAMSUR	ARTICLE	37293379	10.1016/j.jsps.2023.03.018	WOS:001008796500001
993	LOADING THYMOQUINONE ON D -Α-TOCOPHEROL POLYETHYLENE GLYCOL 1000 SUCCINATE (TPGS) MICELLES IMPROVES THE PRO APOPTOTIC PROPERTIES AGAINST BREAST CANCER CELLS	ELBEHAIRI, S. E., I;ALFAIFI, M. Y.;SHATI, A. A.;ALAMRI, A. M.;ALFAYI, M.;FAHMY, U. A.;RIZG, W. Y.	ARTICLE	Not Available	Not Available	WOS:000636788300002
994	A THEORETICAL MODEL OF DIETARY LIPID VARIANCE AS THE ORIGIN OF PRIMARY CILIARY DYSFUNCTION IN PREECLAMPSIA	HART, NANCY R.	ARTICLE	37251083	10.3389/fmolb.2023.1173030	WOS:000994881200001
995	PHASE SEPARATION OF YAP MEDIATED BY COILED-COIL DOMAIN PROMOTES HEPATOBLASTOMA PROLIFERATION VIA ACTIVATION OF TRANSCRIPTION	MAO, SIWEI;LIU, QIANRUI;WU, HAN;ZHU, JIABEI;XIE, YI;MA, JI;ZHEN, NI;PAN, QIUHUI	ARTICLE	36908026	10.1111/jgh.16173	WOS:000970778300001
996	PROTEIN PHASE SEPARATION: NEW INSIGHTS INTO CARCINOGENESIS	LUO, YAN;XIANG, SHASHA;FENG, JIANBO	REVIEW	36497453	10.3390/cancers14235971	WOS:000896470700001
997	CHALLENGES IN STUDYING THE LIQUID-TO-SOLID PHASE TRANSITIONS OF PROTEINS USING COMPUTER SIMULATIONS	SZALA-MENDYK, BEATA;PHAN, TIEN MINH;MOHANTY, PRIYESH;MITTAL, JEETAIN	REVIEW	37267850	10.1016/j.cbpa.2023.102333	WOS:001013608800001
998	MODELING THE EFFECTS OF PHOSPHORYLATION ON PHASE SEPARATION OF THE FUS LOW-COMPLEXITY DOMAIN	LI, MINGWEI;CHEN, GUANGLIN;ZHANG, ZHIYONG	ARTICLE	37211763	10.1016/j.bpj.2023.05.018	WOS:001055865300001
999	NONCATALYTIC REGULATION OF 18<I>S</I> RRNA METHYLTRANSFERASE DIMT1 IN ACUTE MYELOID LEUKEMIA	GONSKIKH, YULIA;STOUTE, JULIAN;SHEN, HUI;BUDINICH, KRISTA;PINGUL, BIANCA;SCHULTZ, KOLLIN;ELASHAL, HEIDI;MARMORSTEIN, RONEN;SHI, JUNWEI;LIU, KATHY FANGE	ARTICLE	37024283	10.1101/gad.350298.122	WOS:000980566600005
1000	THE GLOBAL LANDSCAPE AND RESEARCH TREND OF PHASE SEPARATION IN CANCER: A BIBLIOMETRIC ANALYSIS AND VISUALIZATION	LI, MENGZHU;ZHANG, YIZHAN;ZHAO, JIAJUN;WANG, DAWEI	ARTICLE	37333812	10.3389/fonc.2023.1170157	WOS:001007607900001
1001	RNA-BINDING PROTEIN 14 PROMOTES PHASE SEPARATION TO SUSTAIN PROSTATE SPECIFIC ANTIGEN EXPRESSION UNDER ANDROGEN DEPRIVATION IN HUMAN PROSTATE CANCER	TSUJI, KENTARO;KAWATA, HIROTOSHI;KAMIAKITO, TOMOKO;NAKAYA, TAKEO;TANAKA, AKIRA	ARTICLE	37806532	10.1016/j.jsbmb.2023.106407	WOS:001103996700001
1002	BIOMOLECULAR CONDENSATES: FORMATION MECHANISMS, BIOLOGICAL FUNCTIONS, AND THERAPEUTIC TARGETS	NIU, XIN;ZHANG, LEI;WU, YUCHEN;ZONG, ZHI;WANG, BIN;LIU, JISHENG;ZHANG, LONG;ZHOU, FANGFANG	REVIEW	36875159	10.1002/mco2.223	WOS:000940745800001
1003	IDENTIFICATION OF PHASE-SEPARATION-PROTEIN-RELATED FUNCTION BASED ON GENE ONTOLOGY BY USING MACHINE LEARNING METHODS	MA, QINGLAN;HUANG, FEIMING;GUO, WEI;FENG, KAIYAN;HUANG, TAO;CAI, YUDONG	ARTICLE	37374089	10.3390/life13061306	WOS:001017216600001
1004	PARADOXES OF CELLULAR SUMOYLATION REGULATION: A ROLE OF BIOMOLECULAR CONDENSATES?	CHENG, XIAODONG;YANG, WENLI;LIN, WEI;MEI, FANG	REVIEW	37137717	10.1124/pharmrev.122.000784	WOS:001106811200004
1005	POTENTIAL ROLES OF YAP/TAZ MECHANOTRANSDUCTION IN SPACEFLIGHT-INDUCED LIVER DYSFUNCTION	LI, WANG;SHU, XINYU;ZHANG, XIAOYU;ZHANG, ZILIANG;SUN, SHUJIN;LI, NING;LONG, MIAN	REVIEW	36768527	10.3390/ijms24032197	WOS:000929572400001
1006	DSCOPE: A SOFTWARE TO DETECT SEQUENCES CRITICAL FOR LIQUID-LIQUID PHASE SEPARATION	YU, KAI;LIU, ZEKUN;CHENG, HAOYANG;LI, SHIHUA;ZHANG, QINGFENG;LIU, JIA;JU, HUAI-QIANG;ZUO, ZHIXIANG;ZHAO, QI;KANG, SHIYANG;LIU, ZE-XIAN	ARTICLE	36528388	10.1093/bib/bbac550	WOS:000900039100001
1007	DEFINING THE CONDENSATE LANDSCAPE OF FUSION ONCOPROTEINS	TRIPATHI, SWARNENDU;SHIRNEKHI, HAZHEEN K.;GORMAN, SCOTT D.;CHANDRA, BAPPADITYA;BAGGETT, DAVID W.;PARK, CHEON-GIL;SOMJEE, RAMIZ;LANG, BENJAMIN;HOSSEINI, SEYED MOHAMMAD HADI;PIOSO, BRITTANY J.;LI, YONGSHENG;IACOBUCCI, ILARIA;GAO, QINGSONG;EDMONSON, MICHAEL N.;RICE, STEPHEN V.;ZHOU, XIN;BOLLINGER, JOHN;MITREA, DIANA M.;WHITE, MICHAEL R.;MCGRAIL, DANIEL J.;JAROSZ, DANIEL F.;YI, S. STEPHEN;BABU, M. MA…	ARTICLE	37770423	10.1038/s41467-023-41655-2	WOS:001080410400020
1008	THERAPEUTIC TARGETING OF CNBP PHASE SEPARATION INHIBITS RIBOSOME BIOGENESIS AND NEUROBLASTOMA PROGRESSION VIA MODULATING SWI/SNF COMPLEX ACTIVITY	HU, ANPEI;CHEN, GUO;BAO, BANGHE;GUO, YANHUA;LI, DAN;WANG, XIAOJING;WANG, JIANQUN;LI, QILAN;ZHOU, YI;GAO, HAIYANG;SONG, JIYU;DU, XINYI;ZHENG, LIDUAN;TONG, QIANGSONG	ARTICLE	37186134	10.1002/ctm2.1235	WOS:000974667500001
1009	LONG-TERM FUNCTIONAL MAINTENANCE OF PRIMARY HEPATOCYTES <I>IN VITRO</I> USING MACROPOROUS HYDROGELS ENGINEERED THROUGH LIQUID-LIQUID PHASE SEPARATION	SUN, YANG;YIN, SHENG;CUI, JIAN;WANG, ZHONGXIA;HAN, YUEYING;MA, DING;WANG, SHUO;WU, JUNHUA;CAO, YI;JIANG, CHUNPING;GU, XIAOSONG	ARTICLE	Not Available	10.1007/s12274-023-5940-3	WOS:001040922100011
1010	LIQUID-LIQUID PHASE SEPARATION FOR MICROENCAPSULATION OF NATIVE CYTOKINE TO ENHANCE IMMUNE ACTIVATION	HU, ZHENHUA;CHENG, LI;CHEN, QIULING;XIN, TIANQING;WU, XIAOYAN	ARTICLE	Not Available	10.1039/d3ma00405h	WOS:001087963300001
1011	AN ULK1/2-PXN MECHANOTRANSDUCTION PATHWAY SUPPRESSES BREAST CANCER CELL MIGRATION	LIANG, PEIGANG;ZHANG, JIAQI;WU, YUCHEN;ZHENG, SHANYUAN;XU, ZHAOPENG;YANG, SHUO;WANG, JINFANG;MA, SUIBIN;XIAO, LI;HU, TIANHUI;JIANG, WENXUE;HUANG, CHAOQUN;XING, QIONG;KUNDU, MONDIRA;WANG, BO	ARTICLE	37846507	10.15252/embr.202356850	WOS:001084932300001
1012	PSEUDOGENES AND LIQUID PHASE SEPARATION IN EPIGENETIC EXPRESSION	NSENGIMANA, BERNARD;KHAN, FAIZ ALI;AWAN, USMAN AYUB;WANG, DANDAN;FANG, NA;WEI, WENQIANG;ZHANG, WEIJUAN;JI, SHAOPING	REVIEW	35875144	10.3389/fonc.2022.912282	WOS:000830179000001
1013	PAR3 PROMOTES BREAST CANCER INVASION AND MIGRATION THROUGH PULL TENSION AND PROTEIN NANOPARTICLE-INDUCED OSMOTIC PRESSURE	HU, YUNFENG;XIE, QIU;CHEN, SHANSHAN;ZHAO, WANGXING;ZHAO, XUDONG;RUAN, QINLI;ZHENG, ZIHUI;ZHAO, HUANHUAN;MA, TONGHUI;GUO, JUN;LI, LEI	ARTICLE	36179489	10.1016/j.biopha.2022.113739	WOS:000863430800001
1014	<I>CYTOR</I> FACILITATES FORMATION OF FOSL1 PHASE SEPARATION AND SUPER ENHANCERS TO DRIVE METASTASIS OF TUMOR BUDDING CELLS IN HEAD AND NECK SQUAMOUS CELL CARCINOMA	WANG, WENJIN;YUN, BOKAI;HOYLE, ROSALIE G.;MA, ZHIKUN;ZAMAN, SHADID UZ;XIONG, GAN;YI, CHEN;XIE, NAN;ZHANG, MING;LIU, XIQIANG;BANDYOPADHYAY, DIPANKAR;LI, JIONG;WANG, CHENG	ARTICLE	38032139	10.1002/advs.202305002	WOS:001111187800001
1015	THERMODYNAMIC FORCES FROM PROTEIN AND WATER GOVERN CONDENSATE FORMATION OF AN INTRINSICALLY DISORDERED PROTEIN DOMAIN	MUKHERJEE, SAUMYAK;SCHAEFER, LARS V.	ARTICLE	37735186	10.1038/s41467-023-41586-y	WOS:001075884500025
1016	ETIOLOGY OF SUPER-ENHANCER REPROGRAMMING AND ACTIVATION IN CANCER	ZHOU, ROYCE W.;PARSONS, RAMON E.	REVIEW	37415185	10.1186/s13072-023-00502-w	WOS:001026094500001
1017	PROTEIN PHASE SEPARATION DISORDER AS A POTENTIALLY PERVASIVE PATHOGENIC MECHANISM OF MALE INFERTILITY	GENG, JUN;FENG, WENJUAN;LIU, YANG;LI, JIE;GAO, HAIJUN;WU, BIN	ARTICLE	Not Available	10.1016/j.mehy.2023.111189	WOS:001103960000001
1018	KRAS AND NRAS TRANSLATION IS INCREASED UPON MEK INHIBITORS-INDUCED PROCESSING BODIES DISSOLUTION	VIDAL-CRUCHEZ, OLIVIA;NICOLINI, VICTORIA J.;RETE, TIFENN;JACQUET, KARINE;REZZONICO, ROGER;LACOUX, CAROLINE;DOMDOM, MARIE-ANGELA;ROMEO, BARNABE;ROUX, JEREMIE;HUBSTENBERGER, ARNAUD;MARI, BERNARD;MOGRABI, BAHARIA;HOFMAN, PAUL;BREST, PATRICK	ARTICLE	37370689	10.3390/cancers15123078	WOS:001017833900001
1019	LIQUID-LIQUID PHASE SEPARATION-RELATED GENE IN GLIOMAS: FABP5 IS A POTENTIAL PROGNOSTIC MARKER	TANG, QIKAI;MAO, XIAOMAN;CHEN, ZHENGXIN;MA, CHENFENG;TU, YIMING;ZHU, QIANMIAO;LU, JIACHENG;WANG, ZHEN;ZHANG, QIXIANG;WU, WEI	ARTICLE	37114595	10.1002/jgm.3517	WOS:000975724200001
1020	COMPARTMENTALIZATION OF ANDROGEN RECEPTORS AT ENDOGENOUS GENES IN LIVING CELLS	YAVUZ, SELCUK;KABBECH, HELENE;VAN STAALDUINEN, JENTE;LINDER, SIMON;VAN CAPPELLEN, WIGGERT A.;NIGG, ALEX L.;ABRAHAM, TSION E.;SLOTMAN, JOHAN A.;QUEVEDO, MARTI;POOT, RAYMOND A.;ZWART, WILBERT;VAN ROYEN, MARTIN E.;GROSVELD, FRANK G.;SMAL, IHOR;HOUTSMULLER, ADRIAAN B.	ARTICLE	37791849	10.1093/nar/gkad803	WOS:001075926800001
1021	PHASE SEPARATION OF DNA-ENCODED ARTIFICIAL CELLS BOOSTS SIGNAL AMPLIFICATION FOR BIOSENSING	LI, JUNCAI;YANG, CAI;ZHANG, LIZHUAN;LI, CHUNYING;XIE, SITAO;FU, TING;ZHANG, ZIWEN;LI, LONGJIE;QI, LUBIN;LYU, YIFAN;CHEN, FENGMING;HE, LEI;TAN, WEIHONG	ARTICLE	37455257	10.1002/anie.202306691	WOS:001049669800001
1022	THE ROLE OF LONG NONCODING RNAS IN LIQUID-LIQUID PHASE SEPARATION	ZHANG, LE;XU, JINJIN;LI, MUXUAN;CHEN, XIUJUAN	ARTICLE	37557974	10.1016/j.cellsig.2023.110848	WOS:001066819200001
1023	CHEMICAL-INDUCED PHASE TRANSITION AND GLOBAL CONFORMATIONAL REORGANIZATION OF CHROMATIN	WANG, TENGFEI;SHI, SHUXIANG;SHI, YUANYUAN;JIANG, PEIPEI;HU, GANLU;YE, QINYING;SHI, ZHAN;YU, KEXIN;WANG, CHENGUANG;FAN, GUOPING;ZHAO, SUWEN;MA, HANHUI;CHANG, ALEX C. Y.;LI, ZHI;BIAN, QIAN;LIN, CHAO-PO	ARTICLE	37689690	10.1038/s41467-023-41340-4	WOS:001066679400018
1024	HOW INTRINSICALLY DISORDERED PROTEINS MODULATE BIOMOLECULAR CONDENSATES	WANG, YANYAN;CHEN, LIMIN;LI, SIYANG;LAI, LUHUA	REVIEW	Not Available	10.7535/PC220324	WOS:000861213300005
1025	IDENTIFICATION OF PHASE SEPARATING PROTEINS WITH DISTRIBUTED REDUCED ALPHABET REPRESENTATIONS OF SEQUENCES	LAHORKAR, ASHWIN;BHOSALE, HRUSHIKESH;SANE, AAMOD;RAMAKRISHNAN, VIGNESHWAR;JAYARAMAN, VALADI K.	ARTICLE	35139023	10.1109/TCBB.2022.3149310	WOS:001013148200006
1026	NEW INSIGHTS INTO THE IMPORTANT ROLES OF PHASE SEPERATION IN THE TARGETED THERAPY OF LUNG CANCER	ZOU, YING;ZHENG, HONGMEI;NING, YUE;YANG, YANG;WEN, QIUYUAN;FAN, SONGQING	REVIEW	37580790	10.1186/s13578-023-01101-8	WOS:001049174600002
1027	DNA DAMAGE-INDUCED CELLULAR SENESCENCE IS REGULATED BY 53BP1 ACCUMULATION IN THE NUCLEAR FOCI AND PHASE SEPARATION	ODA, TSUKASA;GOTOH, NANAMI;KASAMATSU, TETSUHIRO;HANDA, HIROSHI;SAITOH, TAKAYUKI;SASAKI, NOBUO	ARTICLE	36642815	10.1111/cpr.13398	WOS:000915350700001
1028	INTRACELLULAR MRNA PHASE SEPARATION INDUCED BY CATIONIC POLYMERS FOR TUMOR IMMUNOTHERAPY	XING, ZHEN;XUE, JING;MA, XINDIAN;HAN, CONGWEI;WANG, ZHENZHEN;LUO, SHUNHUANG;WANG, CHUNMING;DONG, LEI;ZHANG, JUNFENG	ARTICLE	36209170	10.1186/s12951-022-01647-8	WOS:000865193500001
1029	WELL-POSEDNESS AND LONG-TIME BEHAVIOR OF A BULK-SURFACE COUPLED CAHN-HILLIARD-DIFFUSION SYSTEM WITH SINGULAR POTENTIAL FOR LIPID RAFT FORMATION	WU, HAO;XU, SHENGQIN	ARTICLE	Not Available	10.3934/dcdss.2023169	WOS:001124459000001
1030	USP10 STRIKES DOWN 8-CATENIN BY DUAL-WIELDING DEUBIQUITINASE ACTIVITY AND PHASE SEPARATION POTENTIAL	WANG, YINUO;MAO, AIHUA;LIU, JINGWEI;LI, PENGJIE;ZHENG, SHAOQIN;TONG, TONG;LI, ZEXU;ZHANG, HAIJIAO;MA, LANJING;LIN, JIAHUI;HAN, QING;QI, FUKANG;ZHANG, XINJUN;CHEN, MAORONG;HE, XI;ZHANG, XI;FEI, TENG;LIU, BI-FENG;GAO, DAMING;CAO, LIU;WANG, QIANG;LI, YIWEI;SHENG, REN	ARTICLE	37611590	10.1016/j.chembiol.2023.07.016	WOS:001114455800001
1031	PML BODY BIOGENESIS: A DELICATE BALANCE OF INTERACTIONS	SILONOV, SERGEY A.;SMIRNOV, EUGENE Y.;KUZNETSOVA, IRINA M.;TUROVEROV, KONSTANTIN K.;FONIN, ALEXANDER V.	REVIEW	38069029	10.3390/ijms242316702	WOS:001116227100001
1032	THE ROUS SARCOMA VIRUS GAG POLYPROTEIN FORMS BIOMOLECULAR CONDENSATES DRIVEN BY INTRINSICALL DISORDERED REGIONS	MALDONADO, REBECCA KADDIS;LAMBERT, GREGORY S.;RICE, BREANNA L.;SUDOL, MALGORZATA;FLANAGAN, JOHN M.;PARENT, LESLIE J.	ARTICLE	Not Available	10.1016/j.jmb.2023.168182	WOS:001058949200001
1033	SINGLE-CELL SEQUENCING AND TRANSCRIPTOME ANALYSES IN THE CONSTRUCTION OF A LIQUID-LIQUID PHASE SEPARATION-ASSOCIATED GENE MODEL FOR RHEUMATOID ARTHRITIS	TAI, JIAOJIAO;WANG, LINBANG;YAN, ZIQIANG;LIU, JINGKUN	ARTICLE	37953920	10.3389/fgene.2023.1210722	WOS:001097612700001
1034	INTRINSICALLY DISORDERED REGION-MEDIATED CONDENSATION OF IFN-INDUCIBLE SCOTIN/SHISA-5 INHIBITS ER-TO-GOLGI VESICLE TRANSPORT	KIM, NARI;KIM, TAE-HYEON;KIM, CHAELIM;LEE, JEE-EUN;KANG, MYEONG-GYUN;SHIN, SANGHEE;JUNG, MINKYO;KIM, JONG-SEO;MUN, JI YOUNG;RHEE, HYUN-WOO;PARK, SEUNG-YEOL;SHIN, YONGDAE;YOO, JOO-YEON	ARTICLE	37816329	10.1016/j.devcel.2023.08.030	WOS:001097567800001
1035	A LIQUID-LIQUID PHASE SEPARATION-RELATED INDEX ASSOCIATE WITH BIOCHEMICAL RECURRENCE AND TUMOR IMMUNE ENVIRONMENT OF PROSTATE CANCER PATIENTS	YOU, QI;CHEN, JIA-YIN;WU, XIAO-HUI;XUE, YU-TING;SUN, JIANG-BO;WEI, YONG;ZHENG, QING-SHUI;XUE, XUE-YI;CHEN, DONG-NING;XU, NING	ARTICLE	36982591	10.3390/ijms24065515	WOS:000955345100001
1036	FORMULATION AND ANTIMICROBIAL SCREENING OF <I>PIPER SARMENTOSUM</I> CREAM AGAINST <I>STAPHYLOCOCCUS AUREUS</I>	RAHMAN, SHAMIMA ABDUL;ABDULLAH, UMMI SALWANI;SHAHARUDDIN, SHAZREEN	ARTICLE	Not Available	10.47836/pjtas.44.3.02	WOS:000692002300002
1037	<I>LNCFASA</I> PROMOTES CANCER FERROPTOSIS VIA MODULATING PRDX1 PHASE SEPARATION	FAN, XIAO;LIU, FANGZHOU;WANG, XIANG;WANG, YING;CHEN, YU;SHI, CHENGYU;SU, XINWAN;TAN, MANMAN;YAN, QINGFENG;PENG, JINRONG;SHAO, JIANZHONG;XIONG, YAN;LIN, AIFU	ARTICLE	37955780	10.1007/s11427-023-2425-2	WOS:001104971500001
1038	LIQUID-LIQUID PHASE SEPARATION: ROLES AND IMPLICATIONS IN FUTURE CANCER TREATMENT	LIU, ZHERAN;QIN, ZIJIAN;LIU, YINGTONG;XIA, XI;HE, LING;CHEN, NA;HU, XIAOLIN;PENG, XINGCHEN	REVIEW	37705755	10.7150/ijbs.81521	WOS:001103157700009
1039	THE ASSOCIATION AND CLINICAL RELEVANCE OF PHASE-SEPARATING PROTEIN CAPRIN1 WITH NONCODING RNA	ZHANG, MOJIAN;PENG, SHUPING	REVIEW	36627508	10.1007/s12192-023-01320-5	WOS:000911713400001
1040	BIOMOLECULAR CONDENSATES IN MYELOID LEUKEMIA: WHAT DO THEY TELL US?	JEVTIC, ZIVOJIN;ALLRAM, MELANIE;GREBIEN, FLORIAN;SCHWALLER, JUERG	REVIEW	37388925	10.1097/HS9.0000000000000923	WOS:001020251100001
1041	SUBCELLULAR DISTRIBUTION OF BONE MORPHOGENETIC PROTEIN 2-INDUCIBLE KINASE (BMP2K): REGULATION BY LIQUID-LIQUID PHASE SEPARATION AND NUCLEOCYTOPLASMIC SHUTTLING	HISAOKA, SHIHO;OSAWA, JIN;KOBASHI, RIKU;ISHIDA, ATSUHIKO;KAMESHITA, ISAMU;SUEYOSHI, NORIYUKI	ARTICLE	36739695	10.1016/j.bbrc.2023.01.076	WOS:000934312200001
1042	CPSF6 REGULATES ALTERNATIVE POLYADENYLATION AND PROLIFERATION OF CANCER CELLS THROUGH PHASE SEPARATION	LIU, SUSU;WU, RUNZE;CHEN, LIUTAO;DENG, KE;OU, XIN;LU, XIN;LI, MENGXIA;LIU, CHAO;CHEN, SHANGWU;FU, YONGGUI;XU, ANLONG	ARTICLE	37777964	10.1016/j.celrep.2023.113197	WOS:001087013400001
1043	IMPLICATIONS OF INTRINSIC DISORDER AND FUNCTIONAL PROTEOMICS IN THE MERKEL CELL POLYOMAVIRUS LIFE CYCLE	LANCLOS, NATHAN;RADULOVIC, PETER;BLAND, JACKSON;OGANISYAN, VALENTIN;RADEFELD, KELTON;UVERSKY, VLADIMIR N.	ARTICLE	37812573	10.1002/jcb.30485	WOS:001081051100001
1044	AGGREGATION-PRONE PEPTIDES FROM WITHIN A NON-SELF-PROTEIN HOMOAGGREGATE ARE PREFERRED FOR MHC ASSOCIATION: HISTORICAL OVERVIEW	FORSDYKE, DONALD R. R.	ARTICLE	Not Available	10.1111/sji.13306	WOS:001010829000001
1045	NUCLEOPHOSMIN PLAYS A ROLE IN REPAIRING DNA DAMAGE AND IS A TARGET FOR CANCER TREATMENT	SEKHAR, KONJETI R.;FREEMAN, MICHAEL L.	REVIEW	36877156	10.1158/0008-5472.CAN-22-3631	WOS:000995199600001
1046	ON A COUPLED CAHN-HILLIARD SYSTEM FOR COPOLYMER/HOMOPOLYMER MIXTURES	CHERFIL, LAURENCE;MIRANVILLE, ALAIN	ARTICLE	Not Available	10.4208/jms.v55n1.22.02	WOS:000753379100002
1047	NEWCASTLE DISEASE VIRUS FORMS INCLUSION BODIES WITH FEATURES OF LIQUID-LIQUID PHASE SEPARATION	WANG, CHONGYANG;DUAN, LIUYUAN;WANG, TING;WANG, WENBIN;HAN, YU;HU, RUOCHEN;HOU, QILI;LIU, HAIJIN;WANG, JUAN;WANG, XINGLONG;XIAO, SA;DANG, RUYI;WANG, JUNRU;ZHANG, GAIPING;YANG, ZENGQI	ARTICLE	37295230	10.1016/j.vetmic.2023.109800	WOS:001053081500001
1048	RBM15 CONDENSATES MODULATE M<SUP>6</SUP>A MODIFICATION OF STYK1 TO PROMOTE TUMORIGENESIS	JIANG, AMIN;ZHANG, SIWEI;WANG, XINYU;LI, DONG	ARTICLE	36147665	10.1016/j.csbj.2022.08.068	WOS:000862289800003
1049	MICRORNA-RESPONSIVE DNA DENDRIMER ACTS AS A SMART STING SIGNAL AMPLIFIER	WU, RONG;XUE, YI;ZHAN, JIAYIN;FENG, ZHIYUAN;ZHU, JUN-JIE;ZHANG, JINGJING	ARTICLE	Not Available	10.1002/adtp.202300088	WOS:001015447400001
1050	PREDLLPS_PSSM: A NOVEL PREDICTOR FOR LIQUID-LIQUID PROTEIN SEPARATION IDENTIFICATION BASED ON EVOLUTIONARY INFORMATION AND A DEEP NEURAL NETWORK	ZHOU, SHENGMING;ZHOU, YETONG;LIU, TIAN;ZHENG, JIA;JIA, CANGZHI	ARTICLE	37609923	10.1093/bib/bbad299	WOS:001052653200001
1051	A BACTERIA-DERIVED TETRAMERIZED PROTEIN AMELIORATES NONALCOHOLIC STEATOHEPATITIS IN MICE VIA BINDING AND RELOCATING ACETYL-COA CARBOXYLASE	LIN, YAN;YANG, MINGKUN;HUANG, LI;YANG, FAN;FAN, JIACHEN;QIANG, YULONG;CHANG, YUTING;ZHOU, WENJIE;YAN, LEILEI;XIONG, JIE;PING, JIE;CHEN, SHIZHEN;MEN, DONG;LI, FENG	ARTICLE	37976162	10.1016/j.celrep.2023.113453	WOS:001115762000001
1052	ON THE CAHN-HILLIARD-OONO EQUATION WITH SINGULAR POTENTIAL AND VOLUME CONSTRAINT	FUKAO, TAKESHI;SCHIMPERNA, GIULIO	ARTICLE	Not Available	10.3934/dcdss.2023198	WOS:001103634200001
1053	MOLECULAR FEATURES DRIVING CONDENSATE FORMATION AND GENE EXPRESSION BY THE BRD4-NUT FUSION ONCOPROTEIN ARE OVERLAPPING BUT DISTINCT	KOSNO, MARTYNA;CURRIE, SIMON L.;KUMAR, ASHWANI;XING, CHAO;ROSEN, MICHAEL K.	ARTICLE	37488172	10.1038/s41598-023-39102-9	WOS:001036176300029
1054	ORIGINAL RESEARCH PAPER A PRACTICAL STRATEGY TO SUBCUTANEOUS ADMINISTERED IN-SITU GELLING CO-DELIVERY SYSTEM OF ARSENIC AND RETINOIC ACID FOR THE TREATMENT OF ACUTE PROMYELOCYTIC LEUKEMIA	LIU, XIAO;YIN, WEIWEI;WIDJAYA, ANDY SAMUEL;YANG, YUEYING;LIU, YUNHU;JIANG, YANYAN	ARTICLE	34849168	10.1016/j.ajps.2021.07.003	WOS:000720919900009
1055	PREPARATION OF GENETICALLY ENGINEERED MURINE SINE RNA WITHOUT ENDOTOXIN CONTAMINATION	LIU, XIN;LV, BAIXUE;YAN, LIFANG;KHAN, MURAD;JI, NING;SHAH, SULEMAN;SONG, ZHIXUE;ZHAO, YUFANG;SU, LIBO;WANG, XIUFANG;LV, ZHANJUN	ARTICLE	33194561	10.1016/j.mex.2020.101102	WOS:000607660800027
1056	EWSR1 MAINTAINS CENTROMERE IDENTITY	KITAGAWA, RISA;NIIKURA, YOHEI;BECKER, ARGENTINA;HOUGHTON, PETER J.;KITAGAWA, KATSUMI	ARTICLE	37243594	10.1016/j.celrep.2023.112568	WOS:001013363600001
1057	RECRUITMENT OF TRIM33 TO CELL-CONTEXT SPECIFIC PML NUCLEAR BODIES REGULATES NODAL SIGNALING IN MESCS	SUN, HONGYAO;CHEN, YUTONG;YAN, KUN;SHAO, YANQIU;ZHANG, QIANGFENG C.;LIN, YI;XI, QIAORAN	ARTICLE	36524443	10.15252/embj.2022112058	WOS:000899078600001
1058	POLYCOMB REPRESSOR COMPLEX: ITS FUNCTION IN HUMAN CANCER AND THERAPEUTIC TARGET STRATEGY	LIU, JINGRONG;FAN, HONGJIE;LIANG, XINMIAO;CHEN, YANG	REVIEW	37981459	10.1016/j.biopha.2023.115897	WOS:001117115000001
1059	EVIDENCE THAT ONLY EWS AMONG THE FET PROTEINS ACQUIRES A LOW PARTITIONING PROPERTY FOR THE HYPEROSMOTIC STRESS RESPONSE BY O-GLCNAC GLYCOSYLATION ON ITS LOW-COMPLEXITY DOMAIN	KAKUO, MANAMI;HORII, TAKESHI;TONOMURA, NAOTO;SATO, RUNA;OGAWA, MITSUTAKA;OKAJIMA, TETSUYA;KAMEMURA, KAZUO	ARTICLE	36736606	10.1016/j.yexcr.2023.113504	WOS:000931789000001
1060	SIGNIFICANCE OF LIQUID-LIQUID PHASE SEPARATION (LLPS)-RELATED GENES IN BREAST CANCER: A MULTI-OMICS ANALYSIS	XIE, JIAHENG;CHEN, LIANG;WU, DAN;LIU, SHENGXUAN;PEI, SHENGBIN;TANG, QIKAI;WANG, YUE;OU, MENGMENG;ZHU, ZHECHEN;RUAN, SHUJIE;WANG, MING;SHI, JINGPING	ARTICLE	37338518	Not Available	WOS:001025746600023
1061	THERAPEUTIC TARGETING OF FUBP3 PHASE SEPARATION BY <I>GATA2-AS1</I> INHIBITS MALATE-ASPARTATE SHUTTLE AND NEUROBLASTOMA PROGRESSION VIA MODULATING SUZ12 ACTIVITY	WANG, XIAOJING;GUO, YANHUA;CHEN, GUO;FANG, ERHU;WANG, JIANQUN;LI, QILAN;LI, DAN;HU, ANPEI;BAO, BANGHE;ZHOU, YI;GAO, HAIYANG;SONG, JIYU;DU, XINYI;ZHENG, LIDUAN;TONG, QIANGSONG	ARTICLE	37537343	10.1038/s41388-023-02798-0	WOS:001042011800002
1062	SIGNIFICANCE OF NUCLEOLOGENESIS, RIBOGENESIS, AND NUCLEOLAR PROTEOME IN THE PATHOGENESIS AND RECURRENCE OF HEPATOCELLULAR CARCINOMA	RADHAKRISHNAN, SUBATHRA;MARTIN, CATHERINE ANN;RAMMOHAN, ASHWIN;VIJ, MUKUL;CHANDRASEKAR, MANI;RELA, MOHAMED	REVIEW	36919496	10.1080/17474124.2023.2191189	WOS:000958556000001
1063	3D GENOME ALTERATIONS AND EDITING IN PATHOLOGY	TIUKACHEVA, EUGENIA A.;V. ULIANOV, SERGEY V.;KARPUKHINA, ANNA;V. RAZIN, SERGEY V.;VASSETZKY, YEGOR	REVIEW	36755493	10.1016/j.ymthe.2023.02.005	WOS:000981036900001
1064	GENOME MAINTENANCE MEETS MECHANOBIOLOGY	SPEGG, VINCENT;ALTMEYER, MATTHIAS	REVIEW	37581649	10.1007/s00412-023-00807-5	WOS:001048039900001
1065	PHASE SEPARATION IS REQUIRED FOR PML NUCLEAR BODY BIOGENESIS AND FUNCTION	WU, WENYU;TAN, YANGXIA;YIN, HONGXIN;JIANG, MINGHAO;JIANG, YANLING;MA, XIAODAN;YIN, TONG;LI, YUWEN;ZHANG, HAO;CAI, XUN;MENG, GUOYU	ARTICLE	37219517	10.1096/fj.202300216R	WOS:000993864000001
1066	TRANSLOCATION OF CYTOSOLIC HUMAN CDC73 TO STRESS GRANULES PLAYS A ROLE IN ARSENIC STRESS-INDUCED STABILIZATION OF P53 MRNA	LEE, HOJIN;KIM, TAE-HYEON;YOO, JOO-YEON	ARTICLE	37350228	10.1242/jcs.260593	WOS:001050200500002
1067	A COMPARISON OF DIFFERENT SAMPLE PROCESSING PROTOCOLS FOR MALDI IMAGING MASS SPECTROMETRY ANALYSIS OF FORMALIN-FIXED MULTIPLE MYELOMA CELLS	CASADONTE, RITA;KRIEGSMANN, JOERG;KRIEGSMANN, MARK;KRIEGSMANN, KATHARINA;TORCASIO, ROBERTA;CANTAFIO, MARIA EUGENIA GALLO;VIGLIETTO, GIUSEPPE;AMODIO, NICOLA	ARTICLE	36765932	10.3390/cancers15030974	WOS:000929443400001
1068	COMPREHENSIVE LANDSCAPE OF THE MIRNA-REGULATED PROGNOSTIC MARKER LAYN WITH IMMUNE INFILTRATION AND STEMNESS IN PAN-CANCER	JIAWEN, WANG;JINFU, WANG;JIANYONG, LIU;YAOGUANG, ZHANG;JIANYE, WANG	ARTICLE	37335337	10.1007/s00432-023-04986-7	WOS:001008611300001
1069	CONFORMATIONAL FLUCTUATIONS AND PHASES IN FUSED IN SARCOMA (FUS) LOW-COMPLEXITY DOMAIN	THIRUMALAI, D.;KUMAR, ABHINAW;CHAKRABORTY, DEBAYAN;STRAUB, JOHN E.;MUGNAI, MAURO L.	REVIEW	37399327	10.1002/bip.23558	WOS:001018246200001
1070	ANTIOXIDANT, ANTI-TYROSINASE, AND ANTI-SKIN PATHOGENIC BACTERIAL ACTIVITIES AND PHYTOCHEMICAL COMPOSITIONS OF CORN SILK EXTRACTS, AND STABILITY OF CORN SILK FACIAL CREAM PRODUCT	YUCHAROEN, RAENU;SRISUKSOMWONG, PAWALEE;JULSRIGIVAL, JAKAPHUN;MUNGMAI, LAPATRADA;KAEWKOD, THIDA;TRAGOOLPUA, YINGMANEE	ARTICLE	37760739	10.3390/antibiotics12091443	WOS:001071032900001
1071	PHOSPHORYLATION OF AXIN WITHIN BIOMOLECULAR CONDENSATES COUNTERACTS ITS TANKYRASE-MEDIATED DEGRADATION	KLEMENT, KATHARINA;BRUECKNER, MARTINA;BERNKOPF, DOMINIC B.	ARTICLE	37721093	10.1242/jcs.261214	WOS:001104474200008
1072	PUNCTA-LOCALIZED TRAF DOMAIN PROTEIN TC1B CONTRIBUTES TO THE AUTOIMMUNITY OF <I>SNC1</I>	AO, KEVIN;ROHMANN, PHILIPP F. W.;HUANG, SHUAI;LI, LIN;LIPKA, VOLKER;CHEN, SHE;WIERMER, MARCEL;LI, XIN	ARTICLE	36799433	10.1111/tpj.16155	WOS:000957185000001
1073	RATIONAL DRUG DESIGN TARGETING INTRINSICALLY DISORDERED PROTEINS	WANG, HANPING;XIONG, RUOYAO;LAI, LUHUA	REVIEW	Not Available	10.1002/wcms.1685	WOS:001080299000001
