# Supplementary material for: Global research hotspots, development trends and prospect discoveries of phase separation in cancer: a decade-long informatics investigation
Source: Biomark Res. 2024 Apr 16;12:39. doi: 10.1186/s40364-024-00587-9 (PMC11020673; doi:10.1186/s40364-024-00587-9)
Supplement: Supplementary file 4 — Additional file 4. Quantitative Information on the Corresponding Research Hotspots in the Five Clusters. [file 40364_2024_587_MOESM4_ESM.xlsx]

## Sheet: Sheet1
Additional file 4. Quantitative information on the corresponding research hotspots in the five clusters.
Cluster	Research Hotspot	Total Link Strength	Occurrence	Average Publication Year	Average Citation
Cluster 1: Effects and Mechanisms of Phase Separation in Drug Delivery	in-vitro	344	50	2019.74	39.18
	nanoparticles	278	49	2019.55	21.7143
	delivery	198	34	2020.41	9.4118
	apoptosis	171	25	2020.04	18.2
	drug-delivery	168	32	2018.66	31.875
	growth	123	19	2020.53	25.1053
	drug delivery	109	15	2018.93	59.9333
	behavior	104	20	2021.2	13.1
	proliferation	103	15	2020.6	20.8
	release	103	15	2019.67	8.6
	hepatocellular-carcinoma	98	15	2020.07	24.5333
	pathway	93	16	2020.81	19.5625
	stability	91	15	2021.4	9.6
	doxorubicin	89	12	2019.17	10.9167
	size	86	13	2020.46	13.3846
	particles	81	14	2019.21	21.7857
	fabrication	80	13	2019.31	36.3077
	plasma-membrane	79	12	2020.08	20.9167
	polymers	77	11	2019.18	19
	therapy	74	13	2020.62	28.6923
	bioavailability	73	12	2019.67	23.25
	lipid rafts	71	13	2018.62	18.0769
	cell	71	12	2021.33	25.5
	cytotoxicity	67	11	2019.73	13.5455
	microspheres	62	10	2020	5.5
	breast cancer	61	12	2021.17	6
	scaffolds	61	10	2020.4	24.8
	drug	59	8	2019	12.875
	formulation	58	10	2019	25.8
	cholesterol	54	8	2019	12
	water	53	10	2021	9.1
	systems	53	8	2019.12	12
	polymer	51	10	2019.6	8.1
	morphology	51	10	2018.7	15.9
	ph	50	8	2019.38	17.625
	polymerization	50	8	2018.88	17.375
	induction	50	5	2020.6	12.2
	macrophages	49	6	2021.67	29.6667
	hepatocellular carcinoma	48	7	2020.71	8.1429
	chitosan	47	9	2019	13.8889
	generation	47	6	2019.17	30.5
	tumor microenvironment	46	9	2022	6.4444
	tumor	45	8	2019.62	16.875
	vesicles	44	7	2020.14	30.4286
	chemotherapy	44	6	2020.33	23.1667
	curcumin	44	6	2020.33	15.6667
	liposomes	43	9	2019.33	13.7778
	lung cancer	42	7	2020.14	28
	block-copolymers	41	10	2019.2	31.7
	tissue	40	7	2019.86	20.5714
	acid	40	7	2019.43	19.8571
	permeability	40	5	2020.2	17
	rafts	39	7	2021.14	7.8571
	platform	39	5	2021	10
	surface	38	9	2019.67	24.1111
	self-assembly	38	7	2020.29	55.5714
	extracellular-matrix	38	5	2022.2	10.2
	hydrogel	37	5	2019.2	20.2
	melanoma	36	7	2020.43	42.5714
	hydrogels	36	6	2019.83	7.3333
	inhibitor	36	5	2021.4	29.6
	copolymers	36	5	2019.2	11.8
	cross-linking	35	6	2021	47.3333
	microenvironment	35	6	2020.83	8.3333
	tissue engineering	35	6	2020.17	59.5
	sustained-release	35	6	2019.83	55.5
	resveratrol	35	4	2020	6.5
	sustained release	34	7	2019.86	13.2857
	antioxidant	33	6	2019.33	15
	chemoresistance	33	5	2020.8	8.8
	zein	33	5	2020.4	18.2
	paclitaxel	33	5	2019.6	12.2
	encapsulation	33	4	2020.25	10.25
	induced phase-separation	32	6	2019.5	100.333
	polymeric nanoparticles	32	6	2018.67	14.6667
	spectroscopy	32	5	2020.8	13.6
	microfluidics	32	4	2020.5	5.75
	migration	31	6	2021.5	7.8333
	membranes	31	6	2019.83	25
	membrane	31	6	2019	19.5
	coacervation	31	4	2021	3.25
	biomedical applications	30	7	2020	16.7143
	phase-separation gel	30	5	2020.4	29.2
	targeted delivery	30	5	2019.4	13.8
	leukemia	30	4	2021.5	5.5
	microparticles	30	4	2019.25	14
	challenges	29	7	2022.14	14.8571
	breast	29	5	2021.8	3.4
	efficiency	29	5	2019.6	16.8
	kinetics	29	4	2020.75	14.5
	small-molecule	29	3	2020	38.3333
	docetaxel	28	5	2021.2	18
	self-association	28	5	2021	10.2
	blends	28	4	2022	3
	extracellular matrix	28	4	2021.25	19.75
	scaffold	28	4	2020.25	63
	micelles	28	4	2018	18
	model membranes	28	4	2017.75	21.5
	yap/taz	27	5	2022	18
	pharmacokinetics	27	5	2020.6	7.6
	controlled release	27	4	2020.5	19
	biocompatibility	27	4	2020	8.75
	nanoemulsion	27	4	2019.75	15
	regeneration	26	5	2019.8	34.8
	mechanobiology	26	4	2021.75	6
	anticancer	26	4	2021.25	14
	cisplatin	26	4	2019.75	69.75
	electrospinning	26	4	2019.25	8
	oral bioavailability	26	4	2018.75	20
	micelle	26	4	2018	16.75
	chemoembolization	25	4	2018.5	5.25
	flavonoids	25	4	2018.5	15
	mechanical-properties	25	4	2017.75	86.5
	stabilization	25	3	2021.67	11.3333
	poly(vinyl alcohol)	25	3	2017	10.3333
	intracellular delivery	24	5	2019	24.4
	phase-transitions	24	4	2020.25	17
	plga nanoparticles	24	4	2018.75	9
	endothelial-cells	24	4	2017.5	18.5
	bone	24	3	2021	7.3333
	liposome	24	3	2020.33	14.6667
	controlled-release	23	6	2018.33	55
	drugs	23	4	2021	3.5
	efficacy	23	4	2019.75	18.75
	scattering	23	4	2018.75	59.75
	peptide	23	4	2017.25	23.25
	stemness	23	3	2021.67	3
	fusion protein	23	3	2019.67	68.6667
	absorption	23	3	2018.67	31.6667
	drug release	23	3	2018.33	12.6667
	small-angle scattering	23	3	2018.33	22
	assembly	23	3	2017	22
	photodynamic therapy	22	5	2020	19.6
	surfactant	22	5	2018.8	13.4
	janus particles	22	3	2020	14.3333
	state	22	3	2020	15.6667
	films	22	3	2019	4.3333
	nanocarriers	22	3	2019	27.3333
	polymeric micelles	22	3	2018.33	21.6667
	optimization	21	5	2019.2	20.2
	miscibility	21	4	2022	1.75
	molecular-weight	21	4	2018.75	29.75
	chitosan nanoparticles	21	3	2021	5.6667
	plga	21	3	2021	2.6667
	nanospheres	21	3	2020	3.3333
	dc bead	21	3	2018.33	6.6667
	pcl	20	4	2020.5	11.5
	aqueous-solutions	20	4	2019.25	8.5
	drug delivery system	20	3	2020	10.3333
	microencapsulation	20	3	2019	15
	crystallization	19	4	2020.25	6.5
	in-vitro evaluation	19	4	2018	52.75
	gemcitabine	19	3	2019	23.3333
	microgels	19	3	2017.67	14.3333
	solubility	18	4	2021.75	17.75
	gene delivery	18	4	2017	23.5
	cell migration	18	3	2021.33	13.6667
	cancers	18	3	2020.67	12
	cell-penetrating peptides	18	3	2018.33	43.6667
	combination	18	3	2018	7.6667
	sphingomyelin	18	3	2015.67	17.3333
	temperature	17	4	2021.5	16.25
	diblock copolymers	17	4	2016	17.25
	hydroxyapatite	17	3	2022	10
	osteosarcoma	17	3	2020.33	11.6667
	glycolytic-enzymes	17	3	2020	19.3333
	nanostructures	17	3	2017.67	95
	taxol	17	3	2017.33	28.6667
	cell-membranes	17	3	2015.67	38.3333
	sensitivity	16	4	2021	3.5
	foams	16	3	2021.67	6
	prognosis	16	3	2021.67	11.6667
	drug-release	16	3	2021.33	13
	design	16	3	2020	5.3333
	protein adsorption	16	3	2019.33	5
	diagnosis	16	3	2018.67	12.6667
	escherichia-coli	16	3	2017.67	74.3333
	oral delivery	15	3	2021.67	24
	nivolumab	15	3	2021.33	35
	composites	15	3	2020	5.3333
	cell adhesion	15	3	2019.67	15.3333
	differential scanning calorimetry	15	3	2019.67	8.3333
	microemulsion	15	3	2019	2.6667
	nanoparticle	15	3	2018.33	20.6667
	hplc	14	4	2016.75	5
	dissolution	14	3	2021.33	25.3333
	induced apoptosis	14	3	2019	12
	controlled drug-delivery	14	3	2018.67	17.3333
	nanocomposites	14	3	2017	7.3333
	derivatives	13	3	2021.67	7
	recombinant proteins	13	3	2016.67	95.3333
	matrix stiffness	12	3	2022.33	5
	photothermal therapy	12	3	2021.33	31
	polymeric scaffolds	12	3	2019	15
	in-vitro release	11	3	2020.33	13.6667
	hyperthermia	11	3	2019.67	23.3333
	gelatin	10	3	2022.33	3.3333
Cluster 2: Phase Separation in Gene Expression Regulation	phase-separation	2325	355	2020.79	21.9831
	cancer	922	133	2020.77	20.2556
	transcription	522	68	2021.4	20.7206
	gene-expression	399	55	2020.95	31.1818
	expression	391	56	2021.25	19.8393
	rna	389	51	2021.61	13.0196
	chromatin	382	46	2020.89	35.3261
	reveals	281	39	2021.62	20.7436
	super-enhancers	234	28	2021.18	39.4643
	organization	212	30	2020.93	25.3667
	rna-polymerase-ii	185	22	2021.09	29.3636
	dna	175	25	2021.04	30.16
	cell identity	171	21	2021.1	40.1429
	transcription factors	134	18	2021.61	7.3889
	dna-binding	131	16	2021.44	15.1875
	metastasis	127	17	2021.35	8.8235
	differentiation	125	16	2020.56	25.0625
	methylation	118	17	2021.71	19
	heterochromatin	115	17	2020.53	52.5882
	prostate-cancer	113	16	2022	11.125
	transcription factor	112	14	2021.64	37.5714
	nucleolus	110	12	2019.92	18.5833
	genome	105	14	2020.64	16.9286
	in-vivo	104	20	2019.15	153.8
	genes	83	14	2021	21.6429
	stem-cells	81	13	2020.31	54.6154
	super-enhancer	79	9	2022.44	4.4444
	epigenetics	76	8	2020.88	30.5
	noncoding rnas	57	8	2021.5	12.125
	enhancers	56	8	2021.5	17.875
	noncoding rna	55	6	2021.67	11.6667
	selective-inhibition	53	7	2020.86	57
	dna methylation	47	8	2021.25	28.25
	gene regulation	47	5	2021	49.4
	pluripotency	45	4	2021	13
	mouse	44	5	2021.2	13.6
	enhancer	44	5	2021	14.4
	poor-prognosis	43	7	2022.29	5.5714
	mechanics	43	7	2019.71	7.8571
	insights	43	6	2022.33	9
	invasion	43	5	2021.6	2.4
	ctcf	42	6	2021.5	4.5
	pre-messenger-rna	41	8	2020.38	94.875
	transcriptional addiction	38	5	2020.4	83
	spatial-organization	38	5	2020.2	10.6
	rna polymerase ii	38	4	2020	30.5
	t-cells	37	6	2021.67	8.5
	histone h3	37	5	2020.8	101.4
	tumorigenesis	36	6	2021.67	30.8333
	organizer regions	36	4	2020	42.25
	features	35	5	2021.6	16.2
	ribosome biogenesis	35	5	2021.2	31.4
	myc	34	5	2020.6	14.4
	histone modifications	34	4	2020.75	9.75
	self-renewal	33	5	2021	31.6
	histone methylation	33	4	2020.25	65.25
	landscape	31	4	2022	15.5
	cohesin	31	4	2021.25	10.75
	oncogenic transcription	31	4	2021	23
	chromatin domains	30	4	2020.5	5.5
	signaling pathways	29	4	2021.5	29.5
	beta-globin gene	28	3	2021.67	6.3333
	molecular-mechanisms	27	3	2022.67	11
	cell proliferation	27	3	2021.67	17
	nucleolar	27	3	2021.67	3.6667
	genetic predisposition	27	3	2021.33	5
	program	26	3	2022	6
	elements	26	3	2021.67	5
	lamin	26	3	2019.33	25.6667
	therapeutic target	25	4	2022.5	6
	nucleus	25	4	2019.5	19.25
	architecture	25	4	2019	23
	tumor progression	25	3	2022.67	4.3333
	mechanotransduction	25	3	2020.67	10.3333
	polycomb	25	3	2020.67	68.3333
	methyltransferase	24	3	2022	12.6667
	nucleoli	24	3	2020	28.6667
	cell-cycle	23	4	2020.5	27.75
	plasma membrane	23	4	2016.75	25.25
	cytoskeleton	23	3	2022.33	6.6667
	genome instability	23	3	2019.67	23.6667
	cytoplasm	22	4	2020.5	9
	genome-wide analysis	22	3	2021.67	9
	nuclear-pores	22	3	2021.67	7
	nuclear architecture	22	3	2021	11.6667
	gene-regulation	22	3	2020	17
	motor-neuron protein	21	3	2022.67	2.3333
	yb-1	21	3	2022.33	8.3333
	cancer progression	21	3	2022	7.3333
	chromatin-structure	21	3	2021.67	16.3333
	heterochromatin formation	21	3	2019.33	55
	identity	20	3	2020	65.3333
	chromosome territories	20	3	2019	8
	n-6-methyladenosine	19	3	2022.33	6.6667
	bromodomain	19	3	2021.67	4.3333
	embryonic stem-cells	19	3	2019.33	40
	atomic-force microscopy	19	3	2018.33	29
	chromatin interactions	18	3	2021.33	34
	polarity	18	3	2021	17.3333
	ki-67	18	3	2020.67	144.333
	growth-factor	17	3	2022.67	24.3333
	inactive x-chromosome	17	3	2021	16
	selective inhibitor	17	3	2021	138.667
	insulated neighborhoods	17	3	2020.67	31.3333
	topological domains	17	3	2019.33	88.3333
	network	16	3	2022.33	4.6667
	fluctuations	15	3	2020	24.6667
	specificity	14	3	2021.33	6.3333
	contributes	13	3	2021.33	5
	mobility	13	3	2021	8
	histone acetylation	11	3	2021.33	12
Cluster 3: Phase Separation in RNA-Protein Interaction	phase separation	921	121	2020.95	21.8843
	domains	338	45	2021.04	17.4667
	biomolecular condensates	335	36	2021.72	12.7222
	long noncoding rna	178	20	2020.95	38
	rna-binding protein	150	18	2021.11	7.0556
	p53	148	18	2021.67	20.7222
	stress	140	18	2021.22	14.6667
	binding proteins	137	16	2020.31	48.0625
	nuclear-bodies	116	12	2021	15.3333
	resistance	112	18	2021.78	18.7222
	principles	107	13	2022.08	6.3846
	cajal bodies	99	12	2019.92	184.333
	translocation	98	12	2021.5	11.8333
	bodies	95	13	2020.92	18.3846
	pml	87	10	2021.5	13.4
	rna granules	80	8	2020.38	99.875
	lncrna	79	9	2021.44	11.6667
	paraspeckles	78	8	2021.62	13.75
	intrinsically disordered region	78	8	2021.38	9.625
	long noncoding rnas	76	9	2021.22	18.1111
	damage response	73	9	2021	35.6667
	metabolism	70	11	2021.36	22.9091
	repair	70	11	2021.36	23.3636
	homologous recombination	62	8	2020.88	29.625
	cancer-cells	59	10	2019.8	60.5
	double-strand breaks	58	8	2021.38	43.875
	promyelocytic leukemia protein	58	8	2021.12	12.875
	nuclear body	56	5	2020.6	8
	nono	55	6	2021.17	15
	maintenance	54	7	2020.71	40.5714
	sfpq	53	6	2021.5	15.8333
	neat1	53	6	2021.17	7.5
	replication stress	53	6	2021.17	12.8333
	dna damage	53	5	2021	10.4
	centrosome	52	7	2020.71	14.7143
	dna-repair	51	8	2021.38	34.5
	non-coding rna	51	5	2020.6	27.6
	saccharomyces-cerevisiae	50	7	2018.86	92.2857
	condensate	50	5	2021.8	8.4
	polymerase-ii	49	6	2018.83	117.833
	genome stability	49	5	2021	60.2
	malat1	48	5	2020.2	18.8
	acetylation	47	6	2021.67	8.6667
	nuclear-body	46	5	2021.6	7
	dna repair	46	5	2021.2	12.4
	dna damage response	45	5	2019.8	55.8
	messenger-rnas	44	5	2021.4	6.4
	membraneless organelle	38	4	2021	100.75
	paraspeckle	38	4	2020.25	13
	living cells	37	7	2020.29	18.4286
	fusion	37	6	2020.67	9.3333
	pathways	37	5	2019.8	25.6
	sumo	37	4	2021.75	18
	regulator	36	6	2022.5	8.8333
	inhibitors	33	4	2020.5	16.25
	53bp1	32	4	2021.5	64
	cell death	32	3	2021.33	8
	telomere maintenance	30	4	2021.5	14.25
	recombination	29	4	2020.5	88.5
	premature senescence	29	3	2021.67	18.3333
	endoplasmic-reticulum	28	5	2020.8	98.6
	speckles	28	3	2021.67	7
	membrane-less organelle	28	3	2020.67	39.3333
	sumoylation	27	5	2021.8	19.4
	strand break repair	27	4	2022	6
	dependent recruitment	27	3	2021.33	9.6667
	parp	27	3	2020.33	31.6667
	mitosis	26	3	2020	20.3333
	dna-replication	25	4	2021	29.25
	isoforms	25	3	2022	7
	pml-bodies	25	3	2022	7
	radiotherapy	24	4	2022.25	4.5
	ewings-sarcoma	24	3	2022.33	7.6667
	phenotype	24	3	2022.33	10
	telomeres	24	3	2021.67	7.6667
	cell-death	23	4	2022	11.5
	break-induced replication	23	3	2020.67	58.6667
	p-tefb	23	3	2020	7.6667
	interacts	22	3	2020.67	19
	pml bodies	22	3	2020.67	11
	biomarkers	22	3	2019.67	55.6667
	histone chaperone	22	3	2019.33	47
	somatic mutations	21	4	2019.25	89
	region	21	3	2021.33	9
	reorganization	21	3	2019	48
	3d genome	20	3	2022.33	3.3333
	adp-ribosylation	19	3	2020	40.3333
	actin	18	4	2021.25	20.75
	chromosomes	18	3	2021.67	12.3333
	human-cells	18	3	2021.33	30.3333
	rna biology	18	3	2021	28
	long non-coding rna	16	3	2022.67	2.6667
	machine learning	16	3	2022.33	2.6667
	lysine 9	16	3	2021	17.6667
	chromatin architecture	16	3	2020.67	86.3333
	read alignment	15	3	2022.33	14.3333
	long-range interactions	15	3	2022	2.3333
	retention	14	3	2019.33	7.3333
	ferroptosis	13	3	2023	1
	genomic landscape	13	3	2021.33	31.3333
Cluster 4: Reference Value of Phase Separation in Neurodegenerative Diseases for Cancer Research	stress granules	616	69	2020.64	73.4203
	rna-binding proteins	536	58	2020.19	88.2586
	fus	502	57	2021.26	16.2456
	amyotrophic-lateral-sclerosis	469	51	2020.16	51.3922
	messenger-rna	374	45	2020.73	83.1556
	prion-like domains	343	35	2019.97	74.2857
	cell-free formation	340	37	2020.24	43.4595
	aggregation	332	46	2021.26	20.4783
	frontotemporal lobar degeneration	307	35	2020.34	35.1143
	liquid droplets	289	33	2020.3	52.1212
	tdp-43	282	30	2021.17	10.1
	als	275	31	2020.48	26.2903
	nuclear import receptor	206	22	2020	33.8636
	intrinsically disordered protein	181	21	2020.43	53.1429
	sarcoma fus	178	18	2019.94	47.1111
	protein aggregation	150	15	2019.8	42.3333
	neurodegeneration	142	14	2020	55.7857
	complexes	138	18	2022.33	17.3333
	neurodegenerative disease	131	15	2020.33	69.2
	arginine methylation	129	15	2020	85.2667
	hexanucleotide repeat	113	13	2020.92	37.3846
	dna-damage	111	15	2020.93	19.8
	neurodegenerative diseases	110	12	2020.5	62.0833
	low-complexity domains	101	10	2018.3	276.9
	chaperone	100	9	2020.78	26
	liquid-liquid phase separation (llps)	99	14	2021.5	7.5
	nucleocytoplasmic transport	99	10	2020.2	29.9
	c-terminal domain	97	10	2019.8	253.3
	amyotrophic lateral sclerosis	95	8	2018.62	104
	repeat expansion	93	12	2020.92	53.5
	binding protein	90	12	2020.83	13.9167
	nuclear import	87	9	2021	7.8889
	intrinsic disorder	82	9	2021.11	8.6667
	fused in sarcoma (fus)	78	8	2020.12	41.125
	fet proteins	76	8	2020.12	14.75
	translation initiation	69	8	2020.88	29.5
	alzheimers-disease	68	10	2021.3	17.9
	motor-neuron degeneration	65	7	2019.57	84.5714
	dna-binding protein	64	6	2020.5	29.1667
	liquid-phase	59	7	2021.29	21.1429
	liquid phase separation	59	7	2020.86	16.4286
	nuclear-localization	57	7	2021	79.2857
	rna binding proteins	56	5	2020	16.4
	posttranslational modifications	55	6	2020.33	38.5
	stress response	55	5	2021.2	27.6
	liquid-phase-separation	51	8	2021.62	13.625
	tau	50	6	2021.67	13.5
	mouse model	48	8	2020.5	10.125
	c9orf72	48	5	2022	4.2
	yeast	48	5	2021.4	6
	aging	48	4	2020.75	47.25
	phase transition	48	4	2019.75	56.25
	wild-type fus	46	5	2020.4	87
	amyloid	46	4	2021.5	13
	liquid&#8211	44	5	2021	18
	processing bodies	44	5	2020.6	145.2
	prion	43	4	2019.75	125.25
	ews	42	4	2021	12.25
	frontotemporal dementia	42	4	2019	123.25
	spinal muscular-atrophy	41	6	2021	7.3333
	diseases	41	4	2021.5	37.5
	poly(adp-ribose)	40	4	2021.25	33.25
	hnrnp a1	40	4	2020	78.25
	mental-retardation protein	39	5	2021.6	51
	import receptor	39	4	2019.75	22.75
	protein-protein interaction	35	5	2020.8	13.8
	proteostasis	35	4	2021.75	21.5
	autoimmunity	35	4	2021	6.25
	protein synthesis	35	3	2020.33	84.3333
	condensates	33	3	2021.67	10.3333
	inhibits translation	32	3	2021	51.6667
	tia-1	32	3	2021	49.6667
	n-terminal domain	31	4	2021.25	22.25
	post-translational modification	30	4	2021	35.25
	protein misfolding	30	3	2020.67	35.6667
	ftld	30	3	2020.33	10.6667
	translation regulation	29	3	2020.67	12.3333
	eif2 alpha	29	3	2020	20
	nuclear-localization signal	29	3	2019.33	29.6667
	fibrils	28	3	2022	9.6667
	chromatin organization	26	4	2021	5
	post-translational modifications	26	3	2020.67	13.6667
	molecular recognition features	25	3	2021	14.3333
	wild-type	25	3	2019.67	48.6667
	drosophila model	25	3	2019.33	104
	stat3	23	4	2020.75	11
	provides	23	3	2022.33	12.6667
	natively unfolded proteins	23	3	2020.33	20
	inclusions	22	3	2020.67	19.3333
	polyethylene-glycol	22	3	2020.67	36.6667
	cation-pi interactions	22	3	2017.33	393
	structural disorder	21	3	2020.33	24.3333
	web server	17	3	2022.33	0.6667
	pancreatic cancer	17	3	2021	5.6667
	1,6-hexanediol	16	3	2020.33	8.3333
Cluster 5: Roles and Mechanisms of Phase Separation	liquid-liquid phase separation	704	91	2021.63	14.7912
	activation	374	57	2021.14	20.8421
	proteins	340	52	2021.42	13.5192
	mechanisms	251	40	2021.7	7.425
	cells	233	42	2021.07	10.7143
	inhibition	201	26	2021.85	10.0385
	stress granule	185	19	2020.74	21.3684
	mechanism	163	22	2021.36	8.6364
	structural basis	162	24	2021.38	25.0833
	disease	127	17	2020.94	42.8235
	promotes	109	15	2022.07	17.2
	biomolecular condensate	99	13	2021.54	35.6923
	roles	92	13	2021	20.2308
	immunotherapy	89	14	2022.29	9.7143
	cyclic gmp-amp	82	11	2022.09	24.2727
	kinase	80	10	2021.2	17.3
	prediction	75	11	2021.91	4.1818
	inflammation	74	10	2022.6	5.2
	transcriptional regulation	69	8	2021.62	8.5
	p-bodies	69	7	2020.57	39.2857
	cgas	67	9	2022.33	4.1111
	innate immunity	65	10	2021.6	15.9
	regions	63	9	2022.11	2.5556
	crystal-structure	62	9	2021.22	28.3333
	carcinoma	61	9	2021.56	9.4444
	p granules	61	6	2021.67	13
	intrinsically disordered regions	57	7	2021.29	10.5714
	promoter	54	6	2021.83	4.3333
	g3bp1	51	6	2021.17	24.5
	biology	50	7	2022.29	2.2857
	epithelial-mesenchymal transition	49	6	2021.17	9.1667
	eukaryotic translation initiation	44	4	2022	38
	association	43	8	2020.12	57.25
	survival	42	7	2021.14	32.5714
	sting	41	5	2022	5.6
	immunity	41	5	2020.4	13.6
	sars-cov-2	41	4	2021.75	6.25
	adhesion	39	9	2020.89	6.7778
	nf-kappa-b	37	5	2021.4	25.6
	database	36	5	2022.4	5.4
	nuclear	36	5	2021.8	5.8
	synthase	36	5	2021.8	29.4
	virus	36	4	2021.25	23.25
	viral infection	34	3	2022.33	5.3333
	atp	33	5	2022.2	3.2
	discovery	33	4	2021.75	7
	microrna	32	4	2021.5	13.75
	health	32	4	2021.25	8
	membrane-less organelles	32	3	2021.67	15.6667
	gmp-amp synthase	30	4	2022	13.5
	stress granule formation	30	3	2021	17.6667
	sensor	28	4	2021.75	15
	modulation	28	4	2019.25	34.75
	heat-shock proteins	27	3	2021.67	14
	nucleocapsid	27	3	2021.33	6
	subcellular localization	27	3	2021.33	13.6667
	mitoxantrone	26	3	2021	87
	antigen	24	4	2022.25	5
	m(6)a	24	4	2022	10
	inclusion-bodies	24	3	2021	28.3333
	sarcoma-associated herpesvirus	22	3	2020.67	24
	double-stranded dna	21	3	2022.33	26.6667
	replication	21	3	2022	15.3333
	therapeutics	21	3	2022	18.3333
	flexibility	21	3	2021.33	7.6667
	viral replication	20	3	2020.67	22.3333
	tool	18	3	2022	3.3333
	cytokines	18	3	2021.67	25
	segregation	17	3	2021.33	6.3333
	purification	14	4	2019.5	10
	cancer-immunotherapy	13	3	2023	3
	gold nanoparticles	13	3	2019.67	13
	bioinformatics	12	3	2023	0
Note: Quantitative analysis of the data was provided by the VOSviewer.
