# Supplementary material for: Global research hotspots, development trends and prospect discoveries of phase separation in cancer: a decade-long informatics investigation
Source: Biomark Res. 2024 Apr 16;12:39. doi: 10.1186/s40364-024-00587-9 (PMC11020673; doi:10.1186/s40364-024-00587-9)
Supplement: Supplementary file 5 — Additional file 5. Seed Papers with the Highest Citation of the Corresponding Top Twelve Research Hotspots in the Five Clusters. [file 40364_2024_587_MOESM5_ESM.xlsx]

## Sheet: Sheet1
Cluster	Research Hotspot	Title of the Seed Paper with the Highest Citation	Type	Reference (PMID)	Reference (DOI)	Accession Number
Cluster 1: Effects and Mechanisms of Phase Separation in Drug Delivery	in-vitro	current applications of poly(lactic acid) composites in tissue engineering and drug delivery	review	—	10.1016/j.compositesb.2020.108238	WOS:000571425200003
	nanoparticles	enhanced endosomal escape by light-fueled liquid-metal transformer	article	28325042	10.1021/acs.nanolett.6b04346	WOS:000399354500005
	delivery	current applications of poly(lactic acid) composites in tissue engineering and drug delivery	review	—	10.1016/j.compositesb.2020.108238	WOS:000571425200003
	apoptosis	glycogen accumulation and phase separation drives liver tumor initiation	article	34678143	10.1016/j.cell.2021.10.001	WOS:000713144100002
	drug-delivery	enhanced endosomal escape by light-fueled liquid-metal transformer	article	28325042	10.1021/acs.nanolett.6b04346	WOS:000399354500005
	growth	phase separation of taz compartmentalizes the transcription machinery to promote gene expression	article	32203417	10.1038/s41556-020-0485-0	WOS:000521529800001
	drug delivery	current applications of poly(lactic acid) composites in tissue engineering and drug delivery	review	—	10.1016/j.compositesb.2020.108238	WOS:000571425200003
	behavior	hybrid and hollow poly(n,n-dimethylaminoethyl methacrylate) nanogels as stimuli-responsive carriers for controlled release of doxorubicin	article	—	10.1016/j.polymer.2019.121716	WOS:000491867800026
	proliferation	lnccation: lncrna localization and function	review	33464299	10.1083/jcb.202009045	WOS:000617417000006
	release	effect of the nano/microscale structure of biomaterial scaffolds on bone regeneration	review	32024822	10.1038/s41368-020-0073-y	WOS:000511907900002
	hepatocellular-carcinoma	lnccation: lncrna localization and function	review	33464299	10.1083/jcb.202009045	WOS:000617417000006
	pathway	mechanisms governing autophagosome biogenesis	review	32372019	10.1038/s41580-020-0241-0	WOS:000530595100002
Cluster 2: Phase Separation in Gene Expression Regulation	phase-separation	ki-67: more than a proliferation marker	review	29322240	10.1007/s00412-018-0659-8	WOS:000431858200002
	cancer	liquid-liquid phase separation in disease	review	31430179	10.1146/annurev-genet-112618-043527	WOS:000501596100008
	transcription	ki-67: more than a proliferation marker	review	29322240	10.1007/s00412-018-0659-8	WOS:000431858200002
	gene-expression	the regulation, functions and clinical relevance of arginine methylation	review	31350521	10.1038/s41580-019-0155-x	WOS:000487247100008
	expression	the regulation, functions and clinical relevance of arginine methylation	review	31350521	10.1038/s41580-019-0155-x	WOS:000487247100008
	rna	liquid phase condensation in cell physiology and disease	review	28935776	10.1126/science.aaf4382	WOS:000411337700035
	chromatin	ki-67: more than a proliferation marker	review	29322240	10.1007/s00412-018-0659-8	WOS:000431858200002
	reveals	transcription factors and 3d genome conformation in cell-fate decisions	review	31092938	10.1038/s41586-019-1182-7	WOS:000468123700028
	super-enhancers	liquid-liquid phase separation in disease	review	31430179	10.1146/annurev-genet-112618-043527	WOS:000501596100008
	organization	transcription factors and 3d genome conformation in cell-fate decisions	review	31092938	10.1038/s41586-019-1182-7	WOS:000468123700028
	rna-polymerase-ii	phase separation of ligand-activated enhancers licenses cooperative chromosomal enhancer assembly	article	30833784	10.1038/s41594-019-0190-5	WOS:000460284300008
	dna	ki-67: more than a proliferation marker	review	29322240	10.1007/s00412-018-0659-8	WOS:000431858200002
Cluster 3: Phase Separation in RNA-Protein Interaction	phase separation	liquid-liquid phase separation in disease	review	31430179	10.1146/annurev-genet-112618-043527	WOS:000501596100008
	domains	liquid phase condensation in cell physiology and disease	review	28935776	10.1126/science.aaf4382	WOS:000411337700035
	biomolecular condensates	clustered telomeres in phase-separated nuclear condensates engage mitotic dna synthesis through blm and rad52	article	31171703	10.1101/gad.324905.119	WOS:000473321300007
	long noncoding rna	lnccation: lncrna localization and function	review	33464299	10.1083/jcb.202009045	WOS:000617417000006
	rna-binding protein	liquid phase condensation in cell physiology and disease	review	28935776	10.1126/science.aaf4382	WOS:000411337700035
	p53	phase separation of 53bp1 determines liquid-like behavior of dna repair compartments	article	31267591	10.15252/embj.2018101379	WOS:000481454800009
	stress	liquid phase condensation in cell physiology and disease	review	28935776	10.1126/science.aaf4382	WOS:000411337700035
	binding proteins	liquid phase condensation in cell physiology and disease	review	28935776	10.1126/science.aaf4382	WOS:000411337700035
	nuclear-bodies	liquid phase condensation in cell physiology and disease	review	28935776	10.1126/science.aaf4382	WOS:000411337700035
	resistance	partitioning of cancer therapeutics in nuclear condensates	article	32554597	10.1126/science.aaz4427	WOS:000544017600051
	principles	translational repression of g3bp in cancer and germ cells suppresses stress granules and enhances stress tolerance	article	32692974	10.1016/j.molcel.2020.06.037	WOS:000565597500002
	cajal bodies	liquid phase condensation in cell physiology and disease	review	28935776	10.1126/science.aaf4382	WOS:000411337700035
Cluster 4: Reference Value of Phase Separation in Neurodegenerative Diseases for Cancer Research	stress granules	liquid phase condensation in cell physiology and disease	review	28935776	10.1126/science.aaf4382	WOS:000411337700035
	rna-binding proteins	liquid phase condensation in cell physiology and disease	review	28935776	10.1126/science.aaf4382	WOS:000411337700035
	fus	phosphorylation of the fus low-complexity domain disrupts phase separation, aggregation, and toxicity	article	28790177	10.15252/embj.201696394	WOS:000412983000004
	amyotrophic-lateral-sclerosis	phosphorylation of the fus low-complexity domain disrupts phase separation, aggregation, and toxicity	article	28790177	10.15252/embj.201696394	WOS:000412983000004
	messenger-rna	liquid phase condensation in cell physiology and disease	review	28935776	10.1126/science.aaf4382	WOS:000411337700035
	prion-like domains	phosphorylation of the fus low-complexity domain disrupts phase separation, aggregation, and toxicity	article	28790177	10.15252/embj.201696394	WOS:000412983000004
	cell-free formation	phosphorylation of the fus low-complexity domain disrupts phase separation, aggregation, and toxicity	article	28790177	10.15252/embj.201696394	WOS:000412983000004
	aggregation	phase separation: linking cellular compartmentalization to disease	review	27051975	10.1016/j.tcb.2016.03.004	WOS:000378961600014
	frontotemporal lobar degeneration	phase separation of fus is suppressed by its nuclear import receptor and arginine methylation	article	29677514	10.1016/j.cell.2018.03.004	WOS:000430677400019
	liquid droplets	structure of fus protein fibrils and its relevance to self-assembly and phase separation of low-complexity domains	article	28942918	10.1016/j.cell.2017.08.048	WOS:000413263300012
	tdp-43	prion-like propagation of protein misfolding and aggregation in amyotrophic lateral sclerosis	review	31736708	10.3389/fnmol.2019.00262	WOS:000497470800001
	als	transcription factors and 3d genome conformation in cell-fate decisions	review	31092938	10.1038/s41586-019-1182-7	WOS:000468123700028
Cluster 5: Roles and Mechanisms of Phase Separation	liquid-liquid phase separation	phase separation of 53bp1 determines liquid-like behavior of dna repair compartments	article	31267591	10.15252/embj.2018101379	WOS:000481454800009
	activation	phase separation of a pka regulatory subunit controls camp compartmentation and oncogenic signaling	article	32846158	10.1016/j.cell.2020.07.043	WOS:000571443300016
	proteins	liquid phase condensation in cell physiology and disease	review	28935776	10.1126/science.aaf4382	WOS:000411337700035
	mechanisms	lncrnas in human cancers: signal from noise	review	35168846	10.1016/j.tcb.2022.01.006	WOS:000861754000004
	cells	liquid phase condensation in cell physiology and disease	review	28935776	10.1126/science.aaf4382	WOS:000411337700035
	inhibition	phase separation drives aberrant chromatin looping and cancer development	article	34163069	10.1038/s41586-021-03662-5	WOS:000664816200002
	stress granule	liquid phase condensation in cell physiology and disease	review	28935776	10.1126/science.aaf4382	WOS:000411337700035
	mechanism	arginine demethylation of g3bp1 promotes stress granule assembly	article	27601476	10.1074/jbc.M116.739573	WOS:000386760600027
	structural basis	nuclear import receptor inhibits phase separation of fus through binding to multiple sites	article	29677513	10.1016/j.cell.2018.03.003	WOS:000430677400018
	disease	structure of fus protein fibrils and its relevance to self-assembly and phase separation of low-complexity domains	article	28942918	10.1016/j.cell.2017.08.048	WOS:000413263300012
	promotes	lnccation: lncrna localization and function	review	33464299	10.1083/jcb.202009045	WOS:000617417000006
	biomolecular condensate	liquid-liquid phase separation in disease	review	31430179	10.1146/annurev-genet-112618-043527	WOS:000501596100008
